# Supplementary material for: Angiogenin mediates paternal inflammation-induced metabolic disorders in offspring through sperm tsRNAs
Source: Nat Commun. 2021 Nov 29;12:6673. doi: 10.1038/s41467-021-26909-1 (PMC8630171; doi:10.1038/s41467-021-26909-1)
Supplement: Supplementary file 4 — Supplementary Data 1 [file 41467_2021_26909_MOESM4_ESM.xlsx]

## Sheet: Sheet1
Abundance of sperm 5'-tsRNAs in inflammatory and Ang-deleted mice.
5’-tsRNA	Ang+/+ Con	Ang+/+ Inf	Ang-/- Con	Ang-/- Inf	Ang+/+ Con vs. Ang+/+ Inf P value	Ang+/+ Con vs. Ang-/- Con P value	Ang+/+ Inf vs. Ang-/- Inf P value	Ang-/- Con vs. Ang-/- Inf P value
mt_tRNA-Gly-TCC (30 nt)	2.00722	18.6574	5.36763	7.76102	0.000377977	0.300709	0.0370874	0.60968
mature-tRNA-Glu-TTC (33 nt)	0.555194	5.10248	0.451033	0.550853	0.0495158	0.990408	0.0500508	0.992475
mature-mt_tRNA-Gly-TCC (30 nt)	6.41886	54.3374	17.8113	22.0818	1.35e-10	0.0226062	0.000357204	0.459788
mature-mt_tRNA-Gly-TCC (31 nt)	0.651471	5.51203	1.9565	3.00412	0.0495158	0.550168	0.55144	0.418975
mature-tRNA-Gly-GCC (35 nt)	0.85739	6.36872	3.36287	5.20848	0.0262966	0.159516	0.815842	0.539493
mature-mt_tRNA-Met-CAT (31 nt)	0.957909	6.86048	2.96246	3.05537	0.0262966	0.298521	0.384559	0.7181
mature-mt_tRNA-Gly-TCC (30 nt)	1.5061	10.2467	3.70754	3.65536	0.00979886	0.398108	0.072477	0.984951
mature-mt_tRNA-Gly-TCC (32 nt)	2.41502	15.4997	5.11748	6.05928	0.0020621	0.300709	0.0652598	0.799916
mature-mt_tRNA-Gly-TCC (31 nt)	4.85867	28.3041	8.42271	15.8231	1.95e-05	0.267805	0.061563	0.168729
mature-tRNA-Glu-TTC (34 nt)	0.905953	5.13879	0.901137	0.500809	0.0495158	0.990408	0.0500508	0.992475
mature-mt_tRNA-Pro-TGG (30 nt)	2.67205	14.9368	8.03469	10.4658	0.00358664	0.0717571	0.469641	0.6761
mature-mt_tRNA-Met-CAT (30 nt)	2.73037	14.4933	11.8009	4.35798	0.00358664	0.014831	0.0255229	0.080044
mature-tRNA-Glu-TTC (33 nt)	2.01507	10.0214	1.35311	2.20371	0.03029	0.667352	0.0308007	0.664386
mature-mt_tRNA-Gly-TCC (33 nt)	5.45522	25.5955	8.83009	14.0726	0.000301944	0.417921	0.0989912	0.230614
mature-tRNA-Glu-TTC (34 nt)	2.67227	11.7049	3.26195	2.45399	0.0180196	0.688371	0.0183555	0.691937
mature-mt_tRNA-Leu-TAG (32 nt)	17.2587	75.2684	56.7473	35.6088	1.02e-09	2.75714e-06	0.000222217	0.0243813
mature-mt_tRNA-Met-CAT (30 nt)	3.39096	14.7359	12.8514	6.31178	0.0104711	0.0229666	0.0953153	0.167081
mature-mt_tRNA-Pro-TGG (30 nt)	3.02239	12.5362	10.7439	8.76287	0.0279864	0.0607404	0.42527	0.633086
mature-mt_tRNA-Val-TAC (32 nt)	71.8461	294.677	215.528	171.37	0	0	4.7681e-08	0.0179139
mature-mt_tRNA-Cys-GCA (30 nt)	1.99746	8.16251	3.16096	5.45811	0.0306618	0.398108	0.465719	0.539493
mature-mt_tRNA-Gly-TCC (33 nt)	4.41779	17.948	7.42525	11.1176	0.00607392	0.386308	0.302253	0.385541
mature-mt_tRNA-Met-CAT (31 nt)	4.6341	18.7256	10.8424	7.66439	0.00372136	0.120631	0.0370874	0.472326
mature-mt_tRNA-Gly-TCC (33 nt)	22.9086	89.2269	27.8462	44.3214	1.48e-10	0.446439	0.000164557	0.0521175
mature-tRNA-Trp-CCA (34 nt)	3.29552	12.7258	2.5601	8.76552	0.0279864	0.721719	0.42527	0.0802418
mature-mt_tRNA-Met-CAT (30 nt)	5.00628	19.0643	14.6111	7.41319	0.00564357	0.0418963	0.0250498	0.13284
mature-mt_tRNA-Leu-TAG (33 nt)	2.96279	11.2653	5.22428	6.56128	0.0180196	0.300709	0.271218	0.799916
mature-mt_tRNA-Met-CAT (30 nt)	3.83482	14.479	9.84247	6.71157	0.0104711	0.0966729	0.0953153	0.449084
mature-tRNA-Gly-GCC (35 nt)	5.41791	20.4261	16.5123	15.728	0.0035271	0.0172468	0.454395	0.831796
mature-mt_tRNA-Leu-TAG (32 nt)	5.96461	22.3944	14.8158	9.86671	0.00134626	0.0418963	0.0261517	0.299914
mature-mt_tRNA-Met-CAT (30 nt)	852.178	3158.2	1710.79	1599.91	0	0	0	0.0207263
mature-mt_tRNA-Leu-TAG (33 nt)	45.6248	168	73.613	89.8038	0	0.00780076	2.027e-06	0.243997
mature-mt_tRNA-Leu-TAG (33 nt)	12.4804	45.6187	18.7246	26.1441	1.39e-05	0.266242	0.033043	0.255358
mature-mt_tRNA-Val-TAC (32 nt)	12.123	41.477	25.4606	27.3927	8.31e-05	0.031213	0.115068	0.823382
mature-tRNA-Cys-GCA (34 nt)	17.1719	58.6246	21.0955	61.0955	2.53e-06	0.492268	0.682645	1.10991e-05
mature-mt_tRNA-Val-TAC (33 nt)	63.3347	215.598	78.709	148.092	0	0.174755	0.00103363	4.79176e-06
mature-mt_tRNA-Leu-TAG (31 nt)	47.6354	161.988	147.881	74.2262	2.11e-15	1.07914e-13	3.20579e-08	4.83975e-07
mature-mt_tRNA-Ala-TGC (30 nt)	4.11877	13.9984	14.7143	8.31239	0.0392218	0.0200914	0.323322	0.206311
mature-tRNA-Met-CAT (33 nt)	19.8455	66.9889	27.3359	39.669	3.75e-07	0.223923	0.0125218	0.160262
mature-mt_tRNA-Leu-TAG (31 nt)	16.7756	56.4153	43.1766	25.2421	2.75e-06	0.000339518	0.000858988	0.0264835
mature-mt_tRNA-Val-TAC (32 nt)	6.72105	22.3293	16.1167	14.6229	0.00325552	0.0345309	0.219949	0.695515
mature-mt_tRNA-Met-CAT (31 nt)	9.67898	31.9255	22.1901	18.3329	0.000638687	0.0191688	0.0814039	0.508696
mature-mt_tRNA-Val-TAC (33 nt)	768.097	2517.96	1013.22	1757.31	0	6.83892e-10	0	0
mature-mt_tRNA-Val-TAC (33 nt)	110.782	363.023	123.273	264.524	0	0.327814	0.000266399	1.23679e-12
mature-tRNA-iMet-CAT (33 nt)	3.9504	12.3707	7.28049	5.46031	0.0279864	0.232081	0.11601	0.575241
mature-mt_tRNA-Met-CAT (31 nt)	780.079	2438.95	1334.99	1319.59	0	0	0	0.525602
mature-tRNA-Cys-GCA (34 nt)	7.606	23.6462	6.83181	16.6781	0.00458021	0.821679	0.309214	0.0412877
mature-mt_tRNA-Cys-GCA (30 nt)	28.0374	86.3928	33.5191	65.0981	6.74e-08	0.485357	0.121711	0.00156542
mature-mt_tRNA-Cys-GCA (30 nt)	9.84034	29.6607	12.5486	24.7875	0.00152539	0.504677	0.559916	0.0545186
mature-tRNA-Met-CAT (34 nt)	17.2544	50.491	15.3215	35.1103	7.19e-05	0.769105	0.134372	0.00574142
mature-mt_tRNA-Val-TAC (33 nt)	183.954	538.267	245.327	348.724	0	0.00151859	1.60474e-09	4.6811e-05
mature-mt_tRNA-Cys-GCA (30 nt)	46.0896	133.545	44.6067	101.804	1.02e-10	0.898946	0.0579	2.81535e-06
mature-mt_tRNA-Cys-GCA (30 nt)	929.315	2654.69	951.914	2104.82	0	0.381085	1.01785e-12	0
mature-tRNA-Trp-CCA (34 nt)	37.9976	108.509	34.3086	93.0605	4.75e-09	0.780585	0.380455	1.80357e-07
mature-tRNA-Trp-CCA (34 nt)	7.88593	22.4854	5.17455	17.9795	0.00705514	0.614479	0.482233	0.0133661
mature-tRNA-Gly-GCC (35 nt)	7.78585	21.7788	11.2903	17.9294	0.010775	0.34961	0.579035	0.287895
mature-tRNA-Cys-GCA (34 nt)	58.7914	162.4	57.3747	138.125	3.28e-12	0.999598	0.243267	8.14043e-09
mature-tRNA-Arg-CCG (35 nt)	422.483	1166.41	326.054	1041.61	0	0.00104626	0.0376289	0
mature-tRNA-Cys-GCA (34 nt)	30.5483	84.3358	32.3495	89.7906	5.71e-07	0.750469	0.588037	2.37952e-07
mature-tRNA-Gly-GCC (35 nt)	541.293	1493.77	805.805	1284.78	0	5.27356e-14	0.000918007	0
mature-mt_tRNA-Val-TAC (32 nt)	21.1531	58.2762	51.5406	36.6083	4.21e-05	0.000305764	0.0327851	0.0976067
mature-tRNA-Cys-GCA (34 nt)	391.325	1061.13	597.697	1100.69	0	8.05112e-12	0.157334	0
mature-tRNA-Arg-CCG (35 nt)	46.6911	125.743	39.0951	112.469	2.19e-09	0.50181	0.515782	2.7943e-09
mature-tRNA-Gly-GCC (35 nt)	1727.07	4605.16	2623.73	4095.04	0	0	1.59772e-05	0
mature-tRNA-Arg-CCG (35 nt)	38.4147	102.27	32.0204	90.9371	9e-08	0.525146	0.490487	1.61331e-07
mature-tRNA-Glu-CTC (31 nt)	18.8183	49.2316	16.5618	24.8995	0.000204138	0.777613	0.0049772	0.232038
mature-tRNA-Cys-GCA (34 nt)	17.8408	46.3456	18.0343	52.082	0.000346289	0.828899	0.46913	5.51411e-05
mature-mt_tRNA-Leu-TAG (33 nt)	15.1747	39.123	16.9174	24.3936	0.00146156	0.823597	0.076786	0.232038
mature-tRNA-Trp-CCA (34 nt)	29.9884	76.4811	21.7011	61.4063	6.33e-06	0.293517	0.259409	1.10991e-05
mature-mt_tRNA-Asp-GTC (34 nt)	9.7144	24.1166	20.9888	12.5234	0.0118777	0.0409323	0.0590474	0.156437
mature-tRNA-Gly-CCC (35 nt)	390.34	950.613	292.248	564.208	0	0.000412948	0	0
mature-tRNA-Arg-CCG (35 nt)	163.604	391.496	112.808	363.845	0	0.00336786	0.497596	0
mature-mt_tRNA-Trp-TCA (33 nt)	19.2615	43.5716	35.7428	28.348	0.00313904	0.0266736	0.0976082	0.35611
mature-tRNA-Ala-CGC (33 nt)	9.8516	21.4922	11.4967	16.3797	0.0367401	0.640827	0.468709	0.370797
mature-mt_tRNA-Trp-TCA (33 nt)	71.8706	155.766	121.536	95.9194	4.45e-08	0.000193078	0.00031526	0.0626886
mature-tRNA-Ala-CGC (33 nt)	18.9976	40.7897	15.0637	33.459	0.00522263	0.647565	0.482803	0.011477
mature-tRNA-Gly-GCC (35 nt)	50.102	106.937	78.8076	87.6915	1.23e-05	0.0104079	0.234419	0.541562
mature-tRNA-Val-TAC (35 nt)	50.8575	108.123	107.21	57.7455	6.6e-06	2.9079e-06	0.000133635	6.4323e-05
mature-mt_tRNA-Lys-TTT (34 nt)	12.695	26.9037	12.4369	23.1902	0.0299086	0.965427	0.739991	0.0747657
mature-tRNA-iMet-CAT (33 nt)	14.9792	31.7435	20.0317	23.2386	0.0148234	0.292236	0.327854	0.687197
mature-mt_tRNA-Asn-GTT (30 nt)	34.2954	72.428	60.9252	50.4359	0.0003336	0.00590407	0.0652569	0.309594
mature-tRNA-Val-CAC (34 nt)	317.555	667.753	445.048	578.606	0	1.08119e-06	0.0371022	7.91708e-05
mature-tRNA-Gly-TCC (35 nt)	77.3451	162.633	87.2789	100.557	7.75e-08	0.375683	0.000279432	0.392915
mature-tRNA-Val-CAC (34 nt)	69.2882	145.597	94.1358	122.008	3.9e-07	0.0394947	0.229993	0.07175
mature-tRNA-iMet-CAT (33 nt)	224.847	470.632	273.661	322.989	0	0.0170764	8.64901e-07	0.0652238
mature-tRNA-iMet-CAT (33 nt)	14.0174	29.2084	14.1073	21.4848	0.0286972	0.962864	0.306514	0.265351
mature-tRNA-iMet-CAT (33 nt)	1916.83	3962.52	2034.7	2676.11	0	0.0158853	0	0
mature-tRNA-Leu-CAG (35 nt)	39.3183	81.22	25.9265	86.0383	0.000194131	0.0967008	0.585406	5.67775e-09
mature-tRNA-iMet-CAT (33 nt)	513.257	1053.19	524.276	727.812	0	0.538379	5.06262e-13	3.54833e-08
mature-tRNA-His-GTG (32 nt)	646.214	317.138	253.834	252.209	0	0	0.0151917	0.845729
mature-tRNA-His-GTG (34 nt)	706.272	343.943	250.642	409.281	0	0	0.00605622	1.50107e-09
mature-tRNA-His-GTG (34 nt)	854.702	413.252	268.665	568.412	0	0	9.22843e-08	0
mature-tRNA-Gly-TCC (30 nt)	152.063	72.2787	185.529	57.5906	3.08e-08	0.0511602	0.241786	0
mature-tRNA-His-GTG (35 nt)	555.331	258.847	200.919	244.988	0	0	0.729441	0.0518422
mature-tRNA-His-GTG (32 nt)	510.766	235.02	217.257	179.999	0	0	0.0124957	0.0414333
mature-tRNA-His-GTG (31 nt)	337.494	152.154	125.927	92.3006	0	0	0.000260426	0.019664
mature-tRNA-His-GTG (31 nt)	277.166	123.814	117.388	90.9052	1.33e-15	1.33227e-15	0.0380812	0.0492381
mature-tRNA-His-GTG (35 nt)	52.7234	22.8442	16.914	14.3726	0.000344477	1.43316e-05	0.219949	0.695515
mature-tRNA-His-GTG (35 nt)	1317.33	554.906	596.839	547.911	0	0	0.841325	0.0941438
mature-tRNA-His-GTG (31 nt)	19.4439	7.82147	8.69263	5.5095	0.0182782	0.0430409	0.624684	0.421998
mature-tRNA-His-GTG (35 nt)	73.775	28.5582	34.6585	31.6526	3.93e-06	0.000224616	0.630644	0.673647
mature-tRNA-His-GTG (32 nt)	56.4376	20.8117	19.5827	13.7216	2.17e-05	2.31323e-05	0.265163	0.284403
mature-tRNA-Glu-CTC (33 nt)	19.8296	6.33744	2.5503	4.00585	0.00909587	0.000204896	0.591999	0.488865
mature-tRNA-Val-AAC (30 nt)	83.7386	21.3284	11.8798	33.9993	2.54e-10	1.21014e-14	0.0887421	0.00108686
mature-tRNA-Val-CAC (30 nt)	61.6648	14.7431	7.91684	18.6776	1.71e-08	9.77041e-12	0.447931	0.0345154
mature-tRNA-His-GTG (35 nt)	13.0869	3.11378	2.19972	4.20619	0.0135432	0.00604364	0.710811	0.488865
Statistical analysis was performed by two-tailed, one-way analysis of variance (ANOVA), uncorrected Fisher’s least significant difference (LSD).
