# Supplementary material for: Angiogenin mediates paternal inflammation-induced metabolic disorders in offspring through sperm tsRNAs
Source: Nat Commun. 2021 Nov 29;12:6673. doi: 10.1038/s41467-021-26909-1 (PMC8630171; doi:10.1038/s41467-021-26909-1)
Supplement: Supplementary file 6 — Source Data [file 41467_2021_26909_MOESM6_ESM.xlsx]

## Sheet: P value for Fig. 1a
data mouse;
Infile 'd:\mouse.csv' dlm = ',' Firstobs = 1 MISSOVER;
Input BW Group $ age littersize father $ mother $;
run;
Proc Print data = mouse;
RUN;
proc mixed data=mouse;
class group father mother age ;
model BW = Group age Group*age littersize / s;
	random father ;
lsmeans Group age Group*age / diff =all;
run;
The SAS System
The Mixed Procedure
Model Information
Data Set	WORK.MOUSE
Dependent Variable	BW
Covariance Structures	Variance Components, Unstructured
Subject Effect	mother
Estimation Method	REML
Residual Variance Method	None
Fixed Effects SE Method	Model-Based
Degrees of Freedom Method	Containment
Class Level Information
Class	Levels	Values
Group	2	1 2
father	10	1 10 2 3 4 5 6 7 8 9
mother	13	1 10 11 12 13 2 3 4 5 6 7 8 9
age	10	3 4 5 6 7 8 9 10 11 12
Dimensions
Covariance Parameters	56
Columns in X	34
Columns in Z	10
Subjects	1
Max Obs per Subject	130
Number of Observations
Number of Observations Read	130
Number of Observations Used	130
Number of Observations Not Used	0
Iteration History
Iteration	Evaluations	-2 Res Log Like	Criterion
0	1	311.404
1	2	105.703	102.967
2	1	103.535	4932.41
3	1	100.928	3526.1
4	1	98.3419	36158.9
5	1	96.2438	35195
6	3	94.3773	39921.7
7	1	91.6098	0.0282953
8	1	89.6486	0.0134554
9	1	88.7038	0.00656466
10	1	88.2345	0.00283096
11	1	88.0384	0.00087901
12	1	87.9792	0.00014391
13	1	87.9702	5.65e-06
14	1	87.9699	1e-08
15	1	87.9699	0
Convergence criteria met.
Covariance Parameter Estimates
Cov Parm	Subject	Estimate
father		0
UN(1,1)	mother	0.1958
UN(2,1)	mother	0.3043
UN(2,2)	mother	0.9035
UN(3,1)	mother	0.5569
UN(3,2)	mother	1.157
UN(3,3)	mother	2.1901
UN(4,1)	mother	0.2316
UN(4,2)	mother	0.4963
UN(4,3)	mother	0.8621
UN(4,4)	mother	0.6264
UN(5,1)	mother	0.2608
UN(5,2)	mother	0.6417
UN(5,3)	mother	1.0793
UN(5,4)	mother	0.6384
UN(5,5)	mother	0.8291
UN(6,1)	mother	0.2124
UN(6,2)	mother	0.4606
UN(6,3)	mother	0.8319
UN(6,4)	mother	0.5139
UN(6,5)	mother	0.6357
UN(6,6)	mother	0.7197
UN(7,1)	mother	0.1445
UN(7,2)	mother	0.4144
UN(7,3)	mother	0.6754
UN(7,4)	mother	0.427
UN(7,5)	mother	0.561
UN(7,6)	mother	0.6004
UN(7,7)	mother	0.5743
UN(8,1)	mother	0.1742
UN(8,2)	mother	0.4162
UN(8,3)	mother	0.7292
UN(8,4)	mother	0.3931
UN(8,5)	mother	0.5475
UN(8,6)	mother	0.5968
UN(8,7)	mother	0.5409
UN(8,8)	mother	0.5585
UN(9,1)	mother	0.05721
UN(9,2)	mother	0.2918
UN(9,3)	mother	0.4112
UN(9,4)	mother	0.3261
UN(9,5)	mother	0.482
UN(9,6)	mother	0.4689
UN(9,7)	mother	0.4829
UN(9,8)	mother	0.4387
UN(9,9)	mother	0.4721
UN(10,1)	mother	0.04236
UN(10,2)	mother	0.2936
UN(10,3)	mother	0.3536
UN(10,4)	mother	0.2536
UN(10,5)	mother	0.4082
UN(10,6)	mother	0.3981
UN(10,7)	mother	0.4393
UN(10,8)	mother	0.4243
UN(10,9)	mother	0.4333
UN(10,10)	mother	0.4609
Fit Statistics
-2 Res Log Likelihood	88.0
AIC (Smaller is Better)	198
AICC (Smaller is Better)	314.2
BIC (Smaller is Better)	214.6
Solution for Fixed Effects
Effect	Group	age	Estimate	Standard	DF	t Value	Pr > |t|
				Error
Intercept			24.7861	0.3152	8	78.64	<.0001
Group	1		-1.3592	0.3779	101	-3.6	0.0005
Group	2		0	.	.	.	.
age		3	-17.6733	0.3087	101	-57.24	<.0001
age		4	-13.405	0.3599	101	-37.25	<.0001
age		5	-8.075	0.5692	101	-14.19	<.0001
age		6	-5.3917	0.311	101	-17.34	<.0001
age		7	-4.0167	0.2809	101	-14.3	<.0001
age		8	-2.6883	0.2532	101	-10.62	<.0001
age		9	-2.0617	0.1615	101	-12.76	<.0001
age		10	-1.275	0.1687	101	-7.56	<.0001
age		11	-0.7933	0.1052	101	-7.54	<.0001
age		12	0	.	.	.	.
Group*age	1	3	1.429	0.4207	101	3.4	0.001
Group*age	1	4	1.4621	0.4905	101	2.98	0.0036
Group*age	1	5	1.5621	0.7757	101	2.01	0.0467
Group*age	1	6	0.8402	0.4238	101	1.98	0.0501
Group*age	1	7	0.8752	0.3828	101	2.29	0.0243
Group*age	1	8	0.3712	0.345	101	1.08	0.2845
Group*age	1	9	0.4474	0.2201	101	2.03	0.0448
Group*age	1	10	0.3107	0.2299	101	1.35	0.1795
Group*age	1	11	0.4076	0.1434	101	2.84	0.0054
Group*age	1	12	0	.	.	.	.
Group*age	2	3	0	.	.	.	.
Group*age	2	4	0	.	.	.	.
Group*age	2	5	0	.	.	.	.
Group*age	2	6	0	.	.	.	.
Group*age	2	7	0	.	.	.	.
Group*age	2	8	0	.	.	.	.
Group*age	2	9	0	.	.	.	.
Group*age	2	10	0	.	.	.	.
Group*age	2	11	0	.	.	.	.
Group*age	2	12	0	.	.	.	.
littersize			0.02277	0.02196	101	1.04	0.3023
Type 3 Tests of Fixed Effects
Effect	Num DF	Den DF	F Value	Pr > F
Group	1	101	2.25	0.1369
age	9	101	2206.73	<.0001
Group*age	9	101	3.8	0.0004
littersize	1	101	1.07	0.3023
Least Squares Means
Effect	Group	age	Estimate	Standard	DF	t Value	Pr > |t|
				Error
Group	1		18.8083	0.2666	101	70.54	<.0001
Group	2		19.397	0.288	101	67.35	<.0001
age		3	7.2965	0.1231	101	59.28	<.0001
age		4	11.5814	0.2644	101	43.8	<.0001
age		5	16.9614	0.4117	101	41.2	<.0001
age		6	19.2838	0.2202	101	87.59	<.0001
age		7	20.6763	0.2533	101	81.63	<.0001
age		8	21.7526	0.236	101	92.17	<.0001
age		9	22.4174	0.2108	101	106.34	<.0001
age		10	23.1357	0.2079	101	111.28	<.0001
age		11	23.6658	0.1911	101	123.82	<.0001
age		12	24.2554	0.1889	101	128.43	<.0001
Group*age	1	3	7.3315	0.1673	101	43.82	<.0001
Group*age	1	4	11.6329	0.3593	101	32.38	<.0001
Group*age	1	5	17.0629	0.5594	101	30.5	<.0001
Group*age	1	6	19.0243	0.2992	101	63.59	<.0001
Group*age	1	7	20.4343	0.3442	101	59.37	<.0001
Group*age	1	8	21.2586	0.3207	101	66.29	<.0001
Group*age	1	9	21.9615	0.2865	101	76.66	<.0001
Group*age	1	10	22.6115	0.2825	101	80.03	<.0001
Group*age	1	11	23.19	0.2598	101	89.27	<.0001
Group*age	1	12	23.5758	0.2567	101	91.86	<.0001
Group*age	2	3	7.2616	0.1807	101	40.18	<.0001
Group*age	2	4	11.53	0.3881	101	29.71	<.0001
Group*age	2	5	16.86	0.6042	101	27.9	<.0001
Group*age	2	6	19.5433	0.3232	101	60.47	<.0001
Group*age	2	7	20.9183	0.3718	101	56.27	<.0001
Group*age	2	8	22.2466	0.3464	101	64.22	<.0001
Group*age	2	9	22.8733	0.3094	101	73.92	<.0001
Group*age	2	10	23.66	0.3052	101	77.53	<.0001
Group*age	2	11	24.1416	0.2806	101	86.04	<.0001
Group*age	2	12	24.935	0.2772	101	89.94	<.0001
Differences of Least Squares Means
Effect	Group	age	_Group	_age	Estimate	Standard	DF	t Value	Pr > |t|
						Error
Group	1		2		-0.5886	0.3926	101	-1.5	0.1369
age		3		4	-4.2849	0.1949	101	-21.99	<.0001
age		3		5	-9.6649	0.3137	101	-30.81	<.0001
age		3		6	-11.9873	0.1666	101	-71.93	<.0001
age		3		7	-13.3798	0.1973	101	-67.8	<.0001
age		3		8	-14.4561	0.1949	101	-74.19	<.0001
age		3		9	-15.1208	0.193	101	-78.37	<.0001
age		3		10	-15.8392	0.1772	101	-89.38	<.0001
age		3		11	-16.3693	0.2069	101	-79.1	<.0001
age		3		12	-16.9588	0.2104	101	-80.61	<.0001
age		4		5	-5.38	0.2456	101	-21.9	<.0001
age		4		6	-7.7024	0.2039	101	-37.78	<.0001
age		4		7	-9.0949	0.1864	101	-48.79	<.0001
age		4		8	-10.1712	0.2331	101	-43.64	<.0001
age		4		9	-10.836	0.2241	101	-48.36	<.0001
age		4		10	-11.5543	0.2207	101	-52.35	<.0001
age		4		11	-12.0844	0.2476	101	-48.81	<.0001
age		4		12	-12.6739	0.2452	101	-51.68	<.0001
age		5		6	-2.3224	0.2907	101	-7.99	<.0001
age		5		7	-3.7149	0.258	101	-14.4	<.0001
age		5		8	-4.7912	0.3105	101	-15.43	<.0001
age		5		9	-5.456	0.3307	101	-16.5	<.0001
age		5		10	-6.1743	0.316	101	-19.54	<.0001
age		5		11	-6.7044	0.3773	101	-17.77	<.0001
age		5		12	-7.2939	0.3878	101	-18.81	<.0001
age		6		7	-1.3925	0.1176	101	-11.84	<.0001
age		6		8	-2.4688	0.1569	101	-15.73	<.0001
age		6		9	-3.1336	0.1638	101	-19.13	<.0001
age		6		10	-3.8519	0.1757	101	-21.93	<.0001
age		6		11	-4.382	0.1859	101	-23.58	<.0001
age		6		12	-4.9715	0.2119	101	-23.46	<.0001
age		7		8	-1.0763	0.1465	101	-7.35	<.0001
age		7		9	-1.7411	0.1476	101	-11.8	<.0001
age		7		10	-2.4594	0.1505	101	-16.35	<.0001
age		7		11	-2.9895	0.1615	101	-18.51	<.0001
age		7		12	-3.579	0.1914	101	-18.7	<.0001
age		8		9	-0.6648	0.08498	101	-7.82	<.0001
age		8		10	-1.3831	0.08097	101	-17.08	<.0001
age		8		11	-1.9132	0.1402	101	-13.64	<.0001
age		8		12	-2.5027	0.1725	101	-14.51	<.0001
age		9		10	-0.7183	0.06288	101	-11.42	<.0001
age		9		11	-1.2485	0.079	101	-15.8	<.0001
age		9		12	-1.838	0.1101	101	-16.7	<.0001
age		10		11	-0.5301	0.1089	101	-4.87	<.0001
age		10		12	-1.1196	0.1149	101	-9.74	<.0001
age		11		12	-0.5895	0.0717	101	-8.22	<.0001
Group*age	1	3	1	4	-4.3014	0.2648	101	-16.25	<.0001
Group*age	1	3	1	5	-9.7314	0.4263	101	-22.83	<.0001
Group*age	1	3	1	6	-11.6929	0.2264	101	-51.64	<.0001
Group*age	1	3	1	7	-13.1029	0.2681	101	-48.87	<.0001
Group*age	1	3	1	8	-13.9271	0.2648	101	-52.6	<.0001
Group*age	1	3	1	9	-14.63	0.2622	101	-55.8	<.0001
Group*age	1	3	1	10	-15.28	0.2408	101	-63.46	<.0001
Group*age	1	3	1	11	-15.8586	0.2812	101	-56.4	<.0001
Group*age	1	3	1	12	-16.2443	0.2858	101	-56.83	<.0001
Group*age	1	3	2	3	0.06985	0.2464	101	0.28	0.7774
Group*age	1	3	2	4	-4.1985	0.4227	101	-9.93	<.0001
Group*age	1	3	2	5	-9.5285	0.627	101	-15.2	<.0001
Group*age	1	3	2	6	-12.2118	0.364	101	-33.55	<.0001
Group*age	1	3	2	7	-13.5868	0.4078	101	-33.32	<.0001
Group*age	1	3	2	8	-14.9151	0.3848	101	-38.76	<.0001
Group*age	1	3	2	9	-15.5418	0.3519	101	-44.17	<.0001
Group*age	1	3	2	10	-16.3285	0.3481	101	-46.9	<.0001
Group*age	1	3	2	11	-16.8101	0.3268	101	-51.44	<.0001
Group*age	1	3	2	12	-17.6035	0.3239	101	-54.34	<.0001
Group*age	1	4	1	5	-5.43	0.3337	101	-16.27	<.0001
Group*age	1	4	1	6	-7.3914	0.277	101	-26.68	<.0001
Group*age	1	4	1	7	-8.8014	0.2533	101	-34.75	<.0001
Group*age	1	4	1	8	-9.6257	0.3167	101	-30.4	<.0001
Group*age	1	4	1	9	-10.3286	0.3045	101	-33.92	<.0001
Group*age	1	4	1	10	-10.9786	0.2999	101	-36.61	<.0001
Group*age	1	4	1	11	-11.5571	0.3364	101	-34.36	<.0001
Group*age	1	4	1	12	-11.9429	0.3332	101	-35.84	<.0001
Group*age	1	4	2	3	4.3713	0.4023	101	10.87	<.0001
Group*age	1	4	2	4	0.1029	0.529	101	0.19	0.8461
Group*age	1	4	2	5	-5.2271	0.703	101	-7.44	<.0001
Group*age	1	4	2	6	-7.9104	0.4833	101	-16.37	<.0001
Group*age	1	4	2	7	-9.2854	0.5171	101	-17.96	<.0001
Group*age	1	4	2	8	-10.6137	0.4992	101	-21.26	<.0001
Group*age	1	4	2	9	-11.2404	0.4743	101	-23.7	<.0001
Group*age	1	4	2	10	-12.0271	0.4715	101	-25.51	<.0001
Group*age	1	4	2	11	-12.5087	0.456	101	-27.43	<.0001
Group*age	1	4	2	12	-13.3021	0.4539	101	-29.31	<.0001
Group*age	1	5	1	6	-1.9614	0.395	101	-4.97	<.0001
Group*age	1	5	1	7	-3.3714	0.3506	101	-9.62	<.0001
Group*age	1	5	1	8	-4.1957	0.4219	101	-9.95	<.0001
Group*age	1	5	1	9	-4.8986	0.4494	101	-10.9	<.0001
Group*age	1	5	1	10	-5.5486	0.4293	101	-12.92	<.0001
Group*age	1	5	1	11	-6.1271	0.5127	101	-11.95	<.0001
Group*age	1	5	1	12	-6.5129	0.527	101	-12.36	<.0001
Group*age	1	5	2	3	9.8013	0.5879	101	16.67	<.0001
Group*age	1	5	2	4	5.5329	0.6809	101	8.13	<.0001
Group*age	1	5	2	5	0.2029	0.8234	101	0.25	0.8058
Group*age	1	5	2	6	-2.4804	0.6461	101	-3.84	0.0002
Group*age	1	5	2	7	-3.8554	0.6717	101	-5.74	<.0001
Group*age	1	5	2	8	-5.1837	0.658	101	-7.88	<.0001
Group*age	1	5	2	9	-5.8104	0.6393	101	-9.09	<.0001
Group*age	1	5	2	10	-6.5971	0.6373	101	-10.35	<.0001
Group*age	1	5	2	11	-7.0787	0.6259	101	-11.31	<.0001
Group*age	1	5	2	12	-7.8721	0.6244	101	-12.61	<.0001
Group*age	1	6	1	7	-1.41	0.1598	101	-8.83	<.0001
Group*age	1	6	1	8	-2.2343	0.2133	101	-10.48	<.0001
Group*age	1	6	1	9	-2.9371	0.2225	101	-13.2	<.0001
Group*age	1	6	1	10	-3.5871	0.2387	101	-15.03	<.0001
Group*age	1	6	1	11	-4.1657	0.2525	101	-16.5	<.0001
Group*age	1	6	1	12	-4.5514	0.2879	101	-15.81	<.0001
Group*age	1	6	2	3	11.7627	0.3497	101	33.64	<.0001
Group*age	1	6	2	4	7.4944	0.4901	101	15.29	<.0001
Group*age	1	6	2	5	2.1644	0.6743	101	3.21	0.0018
Group*age	1	6	2	6	-0.519	0.4405	101	-1.18	0.2415
Group*age	1	6	2	7	-1.894	0.4773	101	-3.97	0.0001
Group*age	1	6	2	8	-3.2223	0.4578	101	-7.04	<.0001
Group*age	1	6	2	9	-3.849	0.4305	101	-8.94	<.0001
Group*age	1	6	2	10	-4.6356	0.4275	101	-10.84	<.0001
Group*age	1	6	2	11	-5.1173	0.4103	101	-12.47	<.0001
Group*age	1	6	2	12	-5.9106	0.408	101	-14.49	<.0001
Group*age	1	7	1	8	-0.8243	0.1991	101	-4.14	<.0001
Group*age	1	7	1	9	-1.5271	0.2005	101	-7.62	<.0001
Group*age	1	7	1	10	-2.1771	0.2044	101	-10.65	<.0001
Group*age	1	7	1	11	-2.7557	0.2195	101	-12.56	<.0001
Group*age	1	7	1	12	-3.1414	0.2601	101	-12.08	<.0001
Group*age	1	7	2	3	13.1727	0.3889	101	33.88	<.0001
Group*age	1	7	2	4	8.9044	0.5188	101	17.16	<.0001
Group*age	1	7	2	5	3.5744	0.6954	101	5.14	<.0001
Group*age	1	7	2	6	0.891	0.4722	101	1.89	0.062
Group*age	1	7	2	7	-0.484	0.5067	101	-0.96	0.3418
Group*age	1	7	2	8	-1.8123	0.4884	101	-3.71	0.0003
Group*age	1	7	2	9	-2.439	0.4629	101	-5.27	<.0001
Group*age	1	7	2	10	-3.2256	0.4601	101	-7.01	<.0001
Group*age	1	7	2	11	-3.7073	0.4442	101	-8.35	<.0001
Group*age	1	7	2	12	-4.5006	0.442	101	-10.18	<.0001
Group*age	1	8	1	9	-0.7029	0.1155	101	-6.09	<.0001
Group*age	1	8	1	10	-1.3529	0.11	101	-12.3	<.0001
Group*age	1	8	1	11	-1.9314	0.1905	101	-10.14	<.0001
Group*age	1	8	1	12	-2.3171	0.2344	101	-9.89	<.0001
Group*age	1	8	2	3	13.997	0.3682	101	38.01	<.0001
Group*age	1	8	2	4	9.7287	0.5035	101	19.32	<.0001
Group*age	1	8	2	5	4.3987	0.6841	101	6.43	<.0001
Group*age	1	8	2	6	1.7153	0.4554	101	3.77	0.0003
Group*age	1	8	2	7	0.3403	0.4911	101	0.69	0.4899
Group*age	1	8	2	8	-0.988	0.4721	101	-2.09	0.0389
Group*age	1	8	2	9	-1.6147	0.4457	101	-3.62	0.0005
Group*age	1	8	2	10	-2.4013	0.4428	101	-5.42	<.0001
Group*age	1	8	2	11	-2.883	0.4262	101	-6.76	<.0001
Group*age	1	8	2	12	-3.6763	0.424	101	-8.67	<.0001
Group*age	1	9	1	10	-0.65	0.08544	101	-7.61	<.0001
Group*age	1	9	1	11	-1.2286	0.1073	101	-11.45	<.0001
Group*age	1	9	1	12	-1.6143	0.1496	101	-10.79	<.0001
Group*age	1	9	2	3	14.6999	0.3388	101	43.38	<.0001
Group*age	1	9	2	4	10.4315	0.4825	101	21.62	<.0001
Group*age	1	9	2	5	5.1015	0.6687	101	7.63	<.0001
Group*age	1	9	2	6	2.4182	0.432	101	5.6	<.0001
Group*age	1	9	2	7	1.0432	0.4694	101	2.22	0.0285
Group*age	1	9	2	8	-0.2851	0.4496	101	-0.63	0.5274
Group*age	1	9	2	9	-0.9118	0.4218	101	-2.16	0.033
Group*age	1	9	2	10	-1.6985	0.4187	101	-4.06	<.0001
Group*age	1	9	2	11	-2.1801	0.4011	101	-5.44	<.0001
Group*age	1	9	2	12	-2.9735	0.3988	101	-7.46	<.0001
Group*age	1	10	1	11	-0.5786	0.148	101	-3.91	0.0002
Group*age	1	10	1	12	-0.9643	0.1562	101	-6.17	<.0001
Group*age	1	10	2	3	15.3499	0.3355	101	45.75	<.0001
Group*age	1	10	2	4	11.0815	0.4801	101	23.08	<.0001
Group*age	1	10	2	5	5.7515	0.667	101	8.62	<.0001
Group*age	1	10	2	6	3.0682	0.4293	101	7.15	<.0001
Group*age	1	10	2	7	1.6932	0.467	101	3.63	0.0005
Group*age	1	10	2	8	0.3649	0.4471	101	0.82	0.4164
Group*age	1	10	2	9	-0.2618	0.4191	101	-0.62	0.5336
Group*age	1	10	2	10	-1.0485	0.416	101	-2.52	0.0133
Group*age	1	10	2	11	-1.5301	0.3983	101	-3.84	0.0002
Group*age	1	10	2	12	-2.3235	0.3959	101	-5.87	<.0001
Group*age	1	11	1	12	-0.3857	0.09741	101	-3.96	0.0001
Group*age	1	11	2	3	15.9284	0.3166	101	50.32	<.0001
Group*age	1	11	2	4	11.6601	0.4671	101	24.96	<.0001
Group*age	1	11	2	5	6.3301	0.6577	101	9.62	<.0001
Group*age	1	11	2	6	3.6468	0.4147	101	8.79	<.0001
Group*age	1	11	2	7	2.2718	0.4536	101	5.01	<.0001
Group*age	1	11	2	8	0.9434	0.4331	101	2.18	0.0317
Group*age	1	11	2	9	0.3168	0.4041	101	0.78	0.435
Group*age	1	11	2	10	-0.4699	0.4009	101	-1.17	0.2438
Group*age	1	11	2	11	-0.9516	0.3825	101	-2.49	0.0145
Group*age	1	11	2	12	-1.7449	0.38	101	-4.59	<.0001
Group*age	1	12	2	3	16.3141	0.314	101	51.95	<.0001
Group*age	1	12	2	4	12.0458	0.4654	101	25.88	<.0001
Group*age	1	12	2	5	6.7158	0.6565	101	10.23	<.0001
Group*age	1	12	2	6	4.0325	0.4128	101	9.77	<.0001
Group*age	1	12	2	7	2.6575	0.4518	101	5.88	<.0001
Group*age	1	12	2	8	1.3291	0.4312	101	3.08	0.0026
Group*age	1	12	2	9	0.7025	0.4021	101	1.75	0.0837
Group*age	1	12	2	10	-0.0842	0.3988	101	-0.21	0.8332
Group*age	1	12	2	11	-0.5659	0.3804	101	-1.49	0.1399
Group*age	1	12	2	12	-1.3592	0.3779	101	-3.6	0.0005
Group*age	2	3	2	4	-4.2683	0.286	101	-14.93	<.0001
Group*age	2	3	2	5	-9.5983	0.4604	101	-20.85	<.0001
Group*age	2	3	2	6	-12.2817	0.2446	101	-50.22	<.0001
Group*age	2	3	2	7	-13.6567	0.2896	101	-47.16	<.0001
Group*age	2	3	2	8	-14.985	0.286	101	-52.4	<.0001
Group*age	2	3	2	9	-15.6117	0.2832	101	-55.13	<.0001
Group*age	2	3	2	10	-16.3983	0.2601	101	-63.05	<.0001
Group*age	2	3	2	11	-16.88	0.3037	101	-55.58	<.0001
Group*age	2	3	2	12	-17.6733	0.3087	101	-57.24	<.0001
Group*age	2	4	2	5	-5.33	0.3605	101	-14.79	<.0001
Group*age	2	4	2	6	-8.0133	0.2992	101	-26.78	<.0001
Group*age	2	4	2	7	-9.3883	0.2736	101	-34.31	<.0001
Group*age	2	4	2	8	-10.7167	0.3421	101	-31.33	<.0001
Group*age	2	4	2	9	-11.3433	0.3289	101	-34.49	<.0001
Group*age	2	4	2	10	-12.13	0.3239	101	-37.45	<.0001
Group*age	2	4	2	11	-12.6117	0.3633	101	-34.71	<.0001
Group*age	2	4	2	12	-13.405	0.3599	101	-37.25	<.0001
Group*age	2	5	2	6	-2.6833	0.4267	101	-6.29	<.0001
Group*age	2	5	2	7	-4.0583	0.3787	101	-10.72	<.0001
Group*age	2	5	2	8	-5.3867	0.4557	101	-11.82	<.0001
Group*age	2	5	2	9	-6.0133	0.4854	101	-12.39	<.0001
Group*age	2	5	2	10	-6.8	0.4637	101	-14.66	<.0001
Group*age	2	5	2	11	-7.2817	0.5537	101	-13.15	<.0001
Group*age	2	5	2	12	-8.075	0.5692	101	-14.19	<.0001
Group*age	2	6	2	7	-1.375	0.1726	101	-7.97	<.0001
Group*age	2	6	2	8	-2.7033	0.2303	101	-11.74	<.0001
Group*age	2	6	2	9	-3.33	0.2404	101	-13.85	<.0001
Group*age	2	6	2	10	-4.1167	0.2578	101	-15.97	<.0001
Group*age	2	6	2	11	-4.5983	0.2728	101	-16.86	<.0001
Group*age	2	6	2	12	-5.3917	0.311	101	-17.34	<.0001
Group*age	2	7	2	8	-1.3283	0.215	101	-6.18	<.0001
Group*age	2	7	2	9	-1.955	0.2166	101	-9.03	<.0001
Group*age	2	7	2	10	-2.7417	0.2208	101	-12.42	<.0001
Group*age	2	7	2	11	-3.2233	0.237	101	-13.6	<.0001
Group*age	2	7	2	12	-4.0167	0.2809	101	-14.3	<.0001
Group*age	2	8	2	9	-0.6267	0.1247	101	-5.02	<.0001
Group*age	2	8	2	10	-1.4133	0.1188	101	-11.89	<.0001
Group*age	2	8	2	11	-1.895	0.2058	101	-9.21	<.0001
Group*age	2	8	2	12	-2.6883	0.2532	101	-10.62	<.0001
Group*age	2	9	2	10	-0.7867	0.09229	101	-8.52	<.0001
Group*age	2	9	2	11	-1.2683	0.1159	101	-10.94	<.0001
Group*age	2	9	2	12	-2.0617	0.1615	101	-12.76	<.0001
Group*age	2	10	2	11	-0.4817	0.1598	101	-3.01	0.0033
Group*age	2	10	2	12	-1.275	0.1687	101	-7.56	<.0001
Group*age	2	11	2	12	-0.7933	0.1052	101	-7.54	<.0001

## Sheet: P value for Fig. 1b-i
Fig. 1b
Body weight of male offspring at 15 weeks of age (g).
Column B	Inf F1		Body weight	n mumber for each group
vs.	vs.			Inf (n=14)
Column A	Con F1			Con (n=15)
Unpaired t test
P value	0.0266
P value summary	*
Significantly different (P < 0.05)?	Yes
One- or two-tailed P value?	Two-tailed
t, df	t=2.345 df=27
Fig. 1c
Blood glucose during GTT (mM).
Uncorrected Fisher's LSD	Mean Diff.	95.00% CI of diff.	Significant?	Summary	Individual P Value		n mumber for each group
							Inf (n=7)
Con F1 - Inf F1							Con (n=7)
0 min	-0.1857	-2.058 to 1.687	No	ns	0.8434
15 min	-3.486	-5.358 to -1.613	Yes	***	0.0004
30 min	-1.971	-3.844 to -0.09889	Yes	*	0.0394
60 min	-4.071	-5.944 to -2.199	Yes	****	<0.0001
120 min	-2.057	-3.930 to -0.1846	Yes	*	0.0319
AUC of blood glucose during GTT.
Column B	Inf F1			n mumber for each group
vs.	vs.			Inf (n=7)
Column A	Con F1			Con (n=7)
Unpaired t test
P value	0.0037
P value summary	**
Significantly different (P < 0.05)?	Yes
One- or two-tailed P value?	Two-tailed
t, df	t=3.595 df=12
Fig. 1d
Blood glucose during ITT (mM).
Uncorrected Fisher's LSD	Mean Diff.	95.00% CI of diff.	Significant?	Summary	Individual P Value		n mumber for each group
							Inf (n=7)
Con F1 - Inf F1							Con (n=7)
0 min	0.1143	-1.161 to 1.390	No	ns	0.8583
15 min	-0.5	-1.775 to 0.7753	No	ns	0.436
30 min	-0.3571	-1.632 to 0.9181	No	ns	0.5774
60 min	1.371	0.09617 to 2.647	Yes	*	0.0355
120 min	0.4571	-0.8181 to 1.732	No	ns	0.4761
AUC of blood glucose during ITT.
Column B	Inf F1			n mumber for each group
vs.	vs.			Inf (n=7)
Column A	Con F1			Con (n=7)
Unpaired t test
P value	0.0805
P value summary	ns
Significantly different (P < 0.05)?	No
One- or two-tailed P value?	Two-tailed
t, df	t=1.908 df=12
Fig. 1e
Blood glucose during PTT (mM).
Uncorrected Fisher's LSD	Mean Diff.	95.00% CI of diff.	Significant?	Summary	Individual P Value		n mumber for each group
							Inf (n=7)
Con F1 - Inf F1							Con (n=7)
0 min	0.1429	-1.297 to 1.583	No	ns	0.8434
15 min	1.429	-0.01139 to 2.869	No	ns	0.0518
30 min	1.171	-0.2685 to 2.611	No	ns	0.1089
60 min	-1.186	-2.626 to 0.2542	No	ns	0.1048
120 min	0.4429	-0.9971 to 1.883	No	ns	0.5408
AUC of blood glucose during PTT.
Column B	Inf F1			n mumber for each group
vs.	vs.			Inf (n=7)
Column A	Con F1			Con (n=7)
Unpaired t test
P value	0.9039
P value summary	ns
Significantly different (P < 0.05)?	No
One- or two-tailed P value?	Two-tailed
t, df	t=0.1234 df=12
Fig. 1f
Ratio of fat-to-muscle weight of F1 males in each group at 15 weeks of age.
Column B	Inf F1			n mumber for each group
vs.	vs.			Inf (n=14)
Column A	Con F1			Con (n=15)
Unpaired t test
P value	0.0022
P value summary	**
Significantly different (P < 0.05)?	Yes
One- or two-tailed P value?	Two-tailed
t, df	t=3.375 df=27
Fig. 1i
Treadmill test results of 12-week-old male mice from Con and Inf F1 male offspring (s).
Column B	Inf F1			n mumber for each group
vs.	vs.			Inf (n=14)
Column A	Con F1			Con (n=15)
Unpaired t test
P value	0.0222
P value summary	*
Significantly different (P < 0.05)?	Yes
One- or two-tailed P value?	Two-tailed
t, df	t=2.427 df=27

## Sheet: source data for Fig. 1
Fig. 1a
Average body weight of male offspring from 3 to 12 weeks (g)
Con F1 (n=7)
father	1	1	2	2	3	4	5
mother	1	2	3	4	5	6	7
litter size	4	9	6	8	8	8	1
3	7.38	7.25	7.66	7.27	7.36	7.48	6.88
4	10.93	10.94	12.65	12.01	11.51	12.49	10.86
5	16.66	17.34	17.43	17.01	16.6	17.54	16.82
6	18.39	19.79	19.52	18.64	19.01	19.15	18.63
7	19.8	21.26	20.7	20.03	20.19	21.12	19.9
8	21.38	21.54	21.8	20.12	20.41	21.94	21.58
9	21.75	22.01	22.28	21.48	21.2	22.45	22.52
10	22.58	22.7	23.13	21.97	21.72	23.16	22.98
11	22.99	23.48	23.19	22.98	22.52	23.74	23.39
12	23.33	23.51	23.79	23.51	23.01	24.07	23.77
Inf F1 (n=6)
father	6	6	7	8	9	10
mother	8	9	10	11	12	13
litter size	9	5	9	8	6	4
3	6.66	7.84	7.92	7.23	6.48	7.48
4	10.15	12.74	11.28	11.62	10.55	12.88
5	14.43	19.13	17.36	17.38	14.12	18.78
6	17.95	21.09	19.73	19.26	19.4	19.87
7	19.83	22.8	20.67	20.22	20.15	21.88
8	21.21	23.81	22.16	21.61	21.91	22.82
9	22.18	24.49	22.47	22.06	22.69	23.39
10	23.24	25.28	23.33	23.13	23.01	24.01
11	23.88	25.58	23.34	23.23	24.3	24.56
12	25.02	26.51	23.85	24.39	24.87	25.01
Fig. 1b
Body weight of male offspring at 15 weeks of age (g).
Con F1 (n=14)	24.8	24.9	24.5	25.2	23.7	26.1	26.3	25.4	23.5	25	23.9	23.6	25.3	24.7
Inf F1 (n=15)	25	24.7	27.6	24.5	26.8	24.1	24.7	26.1	28.5	28.5	25.4	25.3	24.5	26.3	25.4
Fig. 1c
Blood glucose during GTT (mM).
Con F1 (n=7)
0 min	11.3	9.4	10.2	9.8	7.2	8.3	8.5
15 min	19.5	17.2	18.6	18.8	14.8	19.1	17.2
30 min	18.2	19.1	19.5	22.3	18.4	22.3	18.3
60 min	12.4	13.6	16	18.1	16	15.9	14.7
120 min	10.2	7.3	11.2	14.3	9.8	12.2	12.3
Inf F1 (n=7)
0 min	8.7	8.4	8.7	10.2	9.4	11.2	9.4
15 min	21.6	22	23.1	23.3	19.5	21.5	18.6
30 min	21.4	21.3	20.8	21.5	22.1	24.4	20.4
60 min	17	15.6	23.1	20.6	17.9	21.9	19.1
120 min	11.7	12.5	12.2	14.3	12.8	15	13.2
AUC of blood glucose during GTT.
Con F1 (n=7)	1650.75	1589.25	1850.25	2100.75	1704	1932	1764
Inf F1 (n=7)	1986.75	1949.25	2285.25	2049.75	2391	2064	2141.68
Fig. 1d
Blood glucose during ITT (mM).
Con F1 (n=7)
0 min	10.9	12.7	15.5	11.9	10.4	12	10.5
15 min	12.4	8.7	7.5	8.4	7.2	9.8	11.1
30 min	7.3	6.9	6.5	6.6	6	7.8	6.5
60 min	5.7	5.6	6	4.4	3.9	5.9	4.8
120 min	4	6.1	7.6	6.2	6	4.8	4.2
Inf F1 (n=7)
0 min	12.3	11	11.3	13.5	11.8	10	13.2
15 min	12.4	8.2	8	9	10	11	10
30 min	7	6.8	6.4	8.3	6.7	7.3	7.6
60 min	4.3	3.3	3.2	4.1	4.3	3.4	4.1
120 min	5.4	5	5.6	5.4	4.7	4.8	4.8
AUC of blood glucose during ITT.
Con F1 (n=7)	808.5	816	873	747.75	676.5	822	733.5
Inf F1 (n=7)	791.25	657	660.75	769.5	723.75	701.25	748.5
Fig. 1e
Blood glucose during PTT (mM).
Con F1 (n=7)
0 min	9.1	11.5	10	11.3	9.8	8.4	8.9
15 min	10.9	16	13.4	14.2	11.4	11.9	12.2
30 min	13.2	11.9	15.1	16.6	13.8	13.6	12
60 min	10.1	11.9	12.8	14.5	10.5	12.2	12.5
120 min	8.3	7.7	9.4	10.7	9.2	9.8	11.3
Inf F1 (n=7)
0 min	9.5	10.5	10.3	10	9	9.5	9.2
15 min	10.2	10.6	13.7	12.5	10.7	10.9	11.4
30 min	12	14.3	14.3	13.2	11	11.8	11.4
60 min	11.9	14.7	15.3	14.7	11.9	11.5	12.8
120 min	7.9	8.5	9.8	10.4	9	8.7	9
AUC of blood glucose during PTT.
Con F1 (n=7)	1232.25	1360.5	1473.75	1644.75	1303.5	1390.5	1421.25
Inf F1 (n=7)	1266.75	1476	1587	1533	1281	1278.75	1342.5
Fig. 1f
Ratio of fat-to-muscle weight of F1 males in each group at 15 weeks of age.
Con F1 (n=14)	2.13333	1.9	1.03448	1.90625	1.23333	1.41176	2.05714	1.4	1.93103	1.76667	1.1875	1.66667	1.64516	2.58621
Inf F1 (n=15)	1.93333	2.44	3.75	1.74194	3.21875	1.65625	1.55172	2.6875	4.83333	3.29032	2.06452	3.03704	2.3	2.4	2.03226
Fig. 1i
Treadmill test results of 12-week-old male mice from Con and Inf F1 male offspring (s).
Con F1 (n=14)	38	44	30	44	38	26	44	22	36	30	36	40	40	40
Inf F1 (n=15)	36	36	20	28	38	32	38	28	30	32	34	28	28	32	18

## Sheet: P value for Fig. 2
Fig 2a
The relative expression level of Ang mRNA in the testis.
Column B	Inf		Testis	n mumber for each group
vs.	vs.			Inf (n=6)
Column A	Con			Con (n=6)
Unpaired t test
P value	0.2339
P value summary	ns
Significantly different (P < 0.05)?	No
One- or two-tailed P value?	Two-tailed
t, df	t=1.267 df=10
The relative expression level of Ang mRNA in the caput epididymis.
Column B	Inf		caput epididymis	n mumber for each group
vs.	vs.			Inf (n=6)
Column A	Con			Con (n=6)
Unpaired t test
P value	0.0083
P value summary	**
Significantly different (P < 0.05)?	Yes
One- or two-tailed P value?	Two-tailed
t, df	t=3.276 df=10
The relative expression level of Ang mRNA in the cauda epididymis.
Column B	Inf		cauda epididymis	n mumber for each group
vs.	vs.			Inf (n=6)
Column A	Con			Con (n=6)
Unpaired t test
P value	0.9215
P value summary	ns
Significantly different (P < 0.05)?	No
One- or two-tailed P value?	Two-tailed
t, df	t=0.1011 df=10
Fig. 2d
Body weight of F1 mice at 16 weeks of age (g).
Uncorrected Fisher's LSD	Mean Diff.	95.00% CI of diff.	Significant?	Summary	Individual P Value	n mumber for each group
						Ang+/+ Con F1 (n=12)
Ang+/+ Con F1 vs. Ang+/+ Inf F1	-1.923	-3.517 to -0.3292	Yes	*	0.0192	Ang+/+ Inf F1 (n=13)
Ang+/+ Con F1 vs. Ang-/- Con F1	-1.517	-3.221 to 0.1881	No	ns	0.0798	Ang-/- Con F1 (n=10)
Ang+/+ Con F1 vs. Ang-/- Inf F1	-1.468	-3.061 to 0.1262	No	ns	0.0702	Ang-/- Inf F1 (n=13)
Ang+/+ Inf F1 vs. Ang-/- Con F1	0.4064	-1.268 to 2.081	No	ns	0.6272
Ang+/+ Inf F1 vs. Ang-/- Inf F1	0.4554	-1.106 to 2.017	No	ns	0.5597
Ang-/- Con F1 vs. Ang-/- Inf F1	0.049	-1.625 to 1.723	No	ns	0.9532
Fig. 2e
Ratio of fat-to-muscle weight of F1 males in each group at 16 weeks of age.
Uncorrected Fisher's LSD	Mean Diff.	95.00% CI of diff.	Significant?	Summary	Individual P Value	n mumber for each group
						Ang+/+ Con F1 (n=12)
Ang+/+ Con F1 vs. Ang+/+ Inf F1	-0.5817	-1.04 to -0.1237	Yes	*	0.014	Ang+/+ Inf F1 (n=13)
Ang+/+ Con F1 vs. Ang-/- Con F1	-0.3614	-0.8513 to 0.1285	No	ns	0.1442	Ang-/- Con F1 (n=10)
Ang+/+ Con F1 vs. Ang-/- Inf F1	-0.2113	-0.6693 to 0.2467	No	ns	0.3576	Ang-/- Inf F1 (n=13)
Ang+/+ Inf F1 vs. Ang-/- Con F1	0.2203	-0.2609 to 0.7015	No	ns	0.3613
Ang+/+ Inf F1 vs. Ang-/- Inf F1	0.3704	-0.07834 to 0.8191	No	ns	0.1033
Ang-/- Con F1 vs. Ang-/- Inf F1	0.1501	-0.3311 to 0.6313	No	ns	0.5328
Fig. 2f
Blood glucose during GTT at 14 weeks of age (mM).
Uncorrected Fisher's LSD	Mean Diff.	95.00% CI of diff.	Significant?	Summary	Individual P Value	n mumber for each group
0 min						Ang+/+ Con F1 (n=7)
Ang+/+ Con F1 vs. Ang+/+ Inf F1	-0.9143	-2.892 to 1.064	No	ns	0.362	Ang+/+ Inf F1 (n=7)
Ang+/+ Con F1 vs. Ang-/- Con F1	-1.171	-3.15 to 0.8067	No	ns	0.2433	Ang-/- Con F1 (n=7)
Ang+/+ Con F1 vs. Ang-/- Inf F1	-1.043	-3.021 to 0.9352	No	ns	0.2987	Ang-/- Inf F1 (n=7)
Ang+/+ Inf F1 vs. Ang-/- Con F1	-0.2571	-2.235 to 1.721	No	ns	0.7973
Ang+/+ Inf F1 vs. Ang-/- Inf F1	-0.1286	-2.107 to 1.85	No	ns	0.8978
Ang-/- Con F1 vs. Ang-/- Inf F1	0.1286	-1.85 to 2.107	No	ns	0.8978
15 min
Ang+/+ Con F1 vs. Ang+/+ Inf F1	-3.157	-5.135 to -1.179	Yes	**	0.002
Ang+/+ Con F1 vs. Ang-/- Con F1	-0.5857	-2.564 to 1.392	No	ns	0.5588
Ang+/+ Con F1 vs. Ang-/- Inf F1	-0.8714	-2.85 to 1.107	No	ns	0.3848
Ang+/+ Inf F1 vs. Ang-/- Con F1	2.571	0.5933 to 4.55	Yes	*	0.0113
Ang+/+ Inf F1 vs. Ang-/- Inf F1	2.286	0.3076 to 4.264	Yes	*	0.0239
Ang-/- Con F1 vs. Ang-/- Inf F1	-0.2857	-2.264 to 1.692	No	ns	0.7754
30 min
Ang+/+ Con F1 vs. Ang+/+ Inf F1	-4.014	-5.992 to -2.036	Yes	***	0.0001
Ang+/+ Con F1 vs. Ang-/- Con F1	2.2	0.2219 to 4.178	Yes	*	0.0296
Ang+/+ Con F1 vs. Ang-/- Inf F1	-0.1571	-2.135 to 1.821	No	ns	0.8753
Ang+/+ Inf F1 vs. Ang-/- Con F1	6.214	4.236 to 8.192	Yes	****	<0.0001
Ang+/+ Inf F1 vs. Ang-/- Inf F1	3.857	1.879 to 5.835	Yes	***	0.0002
Ang-/- Con F1 vs. Ang-/- Inf F1	-2.357	-4.335 to -0.379	Yes	*	0.0199
60 min
Ang+/+ Con F1 vs. Ang+/+ Inf F1	-3.443	-5.421 to -1.465	Yes	***	0.0008
Ang+/+ Con F1 vs. Ang-/- Con F1	-0.6571	-2.635 to 1.321	No	ns	0.512
Ang+/+ Con F1 vs. Ang-/- Inf F1	-2.214	-4.192 to -0.2362	Yes	*	0.0286
Ang+/+ Inf F1 vs. Ang-/- Con F1	2.786	0.8076 to 4.764	Yes	**	0.0062
Ang+/+ Inf F1 vs. Ang-/- Inf F1	1.229	-0.7495 to 3.207	No	ns	0.2212
Ang-/- Con F1 vs. Ang-/- Inf F1	-1.557	-3.535 to 0.421	No	ns	0.1217
120 min
Ang+/+ Con F1 vs. Ang+/+ Inf F1	-1.271	-3.25 to 0.7067	No	ns	0.2056
Ang+/+ Con F1 vs. Ang-/- Con F1	-2.029	-4.007 to -0.05047	Yes	*	0.0445
Ang+/+ Con F1 vs. Ang-/- Inf F1	-1.614	-3.592 to 0.3638	No	ns	0.1088
Ang+/+ Inf F1 vs. Ang-/- Con F1	-0.7571	-2.735 to 1.221	No	ns	0.45
Ang+/+ Inf F1 vs. Ang-/- Inf F1	-0.3429	-2.321 to 1.635	No	ns	0.7321
Ang-/- Con F1 vs. Ang-/- Inf F1	0.4143	-1.564 to 2.392	No	ns	0.6791
Fig. 2g
AUC of blood glucose during GTT.
Uncorrected Fisher's LSD	Mean Diff.	95.00% CI of diff.	Significant?	Summary	Individual P Value	n mumber for each group
						Ang+/+ Con F1 (n=7)
Ang+/+ Con F1 vs. Ang+/+ Inf F1	-337.6	-513.6 to -161.6	Yes	***	0.0006	Ang+/+ Inf F1 (n=7)
Ang+/+ Con F1 vs. Ang-/- Con F1	-58.5	-234.5 to 117.5	No	ns	0.4993	Ang-/- Con F1 (n=7)
Ang+/+ Con F1 vs. Ang-/- Inf F1	-172.5	-348.5 to 3.495	No	ns	0.0544	Ang-/- Inf F1 (n=7)
Ang+/+ Inf F1 vs. Ang-/- Con F1	279.1	103.1 to 455.1	Yes	**	0.0032
Ang+/+ Inf F1 vs. Ang-/- Inf F1	165.1	-10.89 to 341.1	No	ns	0.0647
Ang-/- Con F1 vs. Ang-/- Inf F1	-114	-290 to 62	No	ns	0.1938
Fig. 2h
Treadmill test results of F0 males in each group at 8 weeks of age (s).
Uncorrected Fisher's LSD	Mean Diff.	95.00% CI of diff.	Significant?	Summary	Individual P Value	n mumber for each group
						Ang+/+ Con F1 (n=12)
Ang+/+ Con F1 vs. Ang+/+ Inf F1	6.167	2.152 to 10.18	Yes	**	0.0034	Ang+/+ Inf F1 (n=13)
Ang+/+ Con F1 vs. Ang-/- Con F1	2.967	-1.327 to 7.261	No	ns	0.1708	Ang-/- Con F1 (n=10)
Ang+/+ Con F1 vs. Ang-/- Inf F1	4.936	0.9211 to 8.951	Yes	*	0.0171	Ang-/- Inf F1 (n=13)
Ang+/+ Inf F1 vs. Ang-/- Con F1	-3.2	-7.418 to 1.018	No	ns	0.1335
Ang+/+ Inf F1 vs. Ang-/- Inf F1	-1.231	-5.164 to 2.703	No	ns	0.5316
Ang-/- Con F1 vs. Ang-/- Inf F1	1.969	-2.249 to 6.188	No	ns	0.3519

## Sheet: source data for Fig. 2
Fig. 2a
Relative expression of Ang mRNA by qPCR.
		relative expression levels
Testis	Con (n=6)	0.891323	1.04476	0.808948	1.13603	0.964643	1.21136
	Inf (n=6)	0.795324	1.14269	1.58881	0.746274	1.71678	1.41652
caput epididymis	Con (n=6)	1.012	1.04864	0.920722	1.1107	0.895701	1.01223
	Inf (n=6)	1.19375	1.05014	1.64989	1.36419	1.98622	1.91924
cauda epididymis	Con (n=6)	1.30216	0.888171	1.39698	0.806511	0.601769	1.00442
	Inf (n=6)	0.994861	1.01862	1.12189	1.11897	1.17995	0.654125
Fig. 2d
Body weight of F1 mice at 16 weeks of age (g).
Ang+/+ Con F1 (n=12)	23.13	25.07	23.95	23.06	22.62	22.45	23.58	21.71	24.72	22.81	26.63	24.82
Ang+/+ Inf F1 (n=13)	25.46	24.1	24.77	24.3	24.52	24.99	24	26.1	28.26	25.37	25.45	31.12	24.82
Ang-/- Con F1 (n=10)	25.04	24.41	27.63	23.66	25.45	25.28	26.82	20.41	26.53	27.06
Ang-/- Inf F1 (n=13)	27.72	26.17	23.89	24.89	24.89	26.01	25.92	27.8	26.74	27.01	23.74	19.28	23.28
Fig. 2e
Ratio of fat-to-muscle weight of F1 males in each group at 16 weeks of age.
Ang+/+ Con F1 (n=12)	1.30435	1.53125	1.86207	1.51724	1.03571	1.57143	1.48276	1.08	1.89286	1.64	1.25806	2.76923
Ang+/+ Inf F1 (n=13)	1.92593	2	2.14815	1.78571	1.23333	2	1.85714	2.48276	3.2	2.24	2.1	3.87097	1.24138
Ang-/- Con F1 (n=10)	1.92308	1.83333	2.93103	1.34483	2.24138	1.89655	2.3125	1.20833	2.36667	1.34375
Ang-/- Inf F1 (n=13)	1.83333	1.53333	2.30769	2	1.53333	2	1.1	2.67742	1.73333	2.5	1.55172	1	1.5
Fig. 2f
Blood glucose during GTT at 14 weeks of age (mM).
Ang+/+ Con F1 (n=7)
0 min	6.3	6.5	7.3	8.4	7.6	7.3	8.4
15 min	23.8	20.9	19.5	23.5	22.5	19.6	23.5
30 min	21.9	20.4	21.9	26.2	26.2	22.9	24.4
60 min	14.5	13.9	14.3	15.5	19.3	12.7	16.8
120 min	8.9	9.4	9.8	12.1	9.5	8	8.4
Ang+/+ Inf F1 (n=7)
0 min	7.3	8.2	7	9	9	8.2	9.5
15 min	21	25	25	24.1	25.8	26.2	28.3
30 min	28.6	25.3	26.3	23.1	33	25	30.7
60 min	21.4	18.8	17.8	16	17.5	19.8	19.8
120 min	10.1	8.8	11.7	11.5	9.3	12.6	11
Ang-/- Con F1 (n=7)
0 min	8.5	8.4	9.7	8	9.3	8.1	8
15 min	24.1	23.7	20.4	22.1	20.9	24	22.2
30 min	24.9	20.8	17	19.3	20	22.4	24.1
60 min	17.2	14	13	15.1	17.3	16.6	18.4
120 min	11.9	9.7	10	9.5	14.3	12	12.9
Ang-/- Inf F1 (n=7)
0 min	8.3	7.8	7.8	7.4	10.8	8.7	8.3
15 min	24.8	22.4	25.1	22	20.4	21.4	23.3
30 min	25.9	25.4	21.6	21.2	22.1	22.7	26.1
60 min	19	17	16.1	14.9	19.2	19.6	16.7
120 min	11.7	9.5	11.7	9.4	11.2	12	11.9
Fig. 2g
AUC of blood glucose during GTT.
Ang+/+ Con F1 (n=7)	1816.5	1728.75	1777.5	2065.5	2137.5	1675.5	1972.5
Ang+/+ Inf F1 (n=7)	2279.25	2115.75	2171.25	2013.75	2263.5	2286	2407.5
Ang-/- Con F1 (n=7)	2116.5	1807.5	1646.25	1790.25	2040.75	2031.75	2150.25
Ang-/- Inf F1 (n=7)	2223	2016	1996.5	1815	2084.25	2139	2107.5
Fig. 2h
Treadmill test results of F0 males in each group at 8 weeks of age (s).
Ang+/+ Con F1 (n=12)	38	44	30	44	38	26	44	28	36	30	36	40
Ang+/+ Inf F1 (n=13)	32	26	26	26	24	38	28	32	32	38	28	28	32
Ang-/- Con F1 (n=10)	30	30	30	40	32	36	32	36	36	30
Ang-/- Inf F1 (n=13)	32	22	36	32	30	28	34	26	30	30	30	42	34

## Sheet: P value for Fig. 3
Fig. 3k
Expression levels of 5'-tsRNA-Gly-CCC										n mumber for each group
Ang+/+ Con	Ang+/+ Inf	Ang-/- Con	Ang-/- Inf	Ang+/+ Con vs. Ang+/+ Inf P value	Ang+/+ Con vs. Ang-/- Con P value	Ang+/+ Inf vs. Ang-/- Inf P value	Ang-/- Con vs. Ang-/- Inf P value			Ang+/+ Con (n=3)
390.34	950.613	292.248	564.208	0	0.000412948	0	0			Ang+/+ Inf (n=3)
										Ang-/- Con (n=3)
Fig. 3l										Ang-/- Inf (n=3)
Expression levels of 5'-tsRNA-iMet-CAT
Ang+/+ Con	Ang+/+ Inf	Ang-/- Con	Ang-/- Inf	Ang+/+ Con vs. Ang+/+ Inf P value	Ang+/+ Con vs. Ang-/- Con P value	Ang+/+ Inf vs. Ang-/- Inf P value	Ang-/- Con vs. Ang-/- Inf P value
1916.83	3962.52	2034.7	2676.11	0	0.0158853	0	0
Fig. 3m
Expression levels of mt-5'-tsRNA-Met-CAT
Ang+/+ Con	Ang+/+ Inf	Ang-/- Con	Ang-/- Inf	Ang+/+ Con vs. Ang+/+ Inf P value	Ang+/+ Con vs. Ang-/- Con P value	Ang+/+ Inf vs. Ang-/- Inf P value	Ang-/- Con vs. Ang-/- Inf P value
852.178	3158.2	1710.79	1599.91	0	0	0	0.0207263
Fig. 3n
Expression levels of 5'-tsRNA-Cys-GCA
Ang+/+ Con	Ang+/+ Inf	Ang-/- Con	Ang-/- Inf	Ang+/+ Con vs. Ang+/+ Inf P value	Ang+/+ Con vs. Ang-/- Con P value	Ang+/+ Inf vs. Ang-/- Inf P value	Ang-/- Con vs. Ang-/- Inf P value
391.325	1061.13	597.697	1100.69	0	8.05112e-12	0.157334	0

## Sheet: source data for Fig. 3
Fig. 3a-d
Subcellular fractionation of tsRNAs (5’-tsRNAs, 3’-tsRNAs, CCA-tsRNAs, and other tsRNAs) in Ang+/+ Con (a), Ang +/+ Inf (b), Ang–/– Con (c), and Ang–/– Inf (d) sperm.
Ang+/+ Con	tRNA-5' (75.7%)	75.7001
	tRNA-3' (0.5%)	0.507125
	tRNA-CCA (0.6%)	0.609964
	tRNA-other (23.2%)	23.1828
Ang+/+ Inf	tRNA-5' (80.2%)	80.2285
	tRNA-3' (0.6%)	0.604118
	tRNA-CCA (0.6%)	0.611503
	tRNA-other (18.6%)	18.5559
Ang–/– Con	tRNA-5' (72.4%)	72.3803
	tRNA-3' (1.0%)	0.950886
	tRNA-CCA (0.9%)	0.856181
	tRNA-other (25.8%)	25.8127
Ang–/– Inf	tRNA-5' (78.2%)	78.2238
	tRNA-3' (0.5%)	0.527533
	tRNA-CCA (0.6%)	0.636245
	tRNA-other (20.6%)	20.6124
Fig. 3e-h
Length distribution and pattern changes of different tsRNAs in Ang+/+ Con (e), Ang+/+ Inf (f), Ang–/– Con (g), and Ang–/– Inf (h) sperm.
Ang+/+ Con						Ang+/+ Inf						Ang–/– Con						Ang–/– Inf
Length	tRNA-5'	tRNA-3'	tRNA-CCA	tRNA-other		Length	tRNA-5'	tRNA-3'	tRNA-CCA	tRNA-other		Length	tRNA-5'	tRNA-3'	tRNA-CCA	tRNA-other		Length	tRNA-5'	tRNA-3'	tRNA-CCA	tRNA-other
18	4079.99	37.6356	114.897	3703.75		18	3226.97	56.8113	108.257	2779.11		18	1690.4	39.7721	78.7764	2469.46		18	2196.8	30.1146	87.072	2147.1
19	4822.75	70.0859	29.5064	3744.14		19	3707.24	94.5374	28.5167	3373.97		19	2203.09	68.5955	30.2421	2704.35		19	3124.81	58.5433	17.2608	2767.64
20	1103.66	25.4751	40.9308	4399.24		20	1045.19	29.576	38.9051	3414.38		20	643.446	26.587	39.5718	3254.55		20	763.115	19.7815	30.1647	2197.62
21	842.152	54.0615	25.1741	4406.4		21	1080.32	56.3841	28.2262	3875.64		21	681.316	52.2561	30.6928	3190.79		21	952.484	41.5161	19.2473	2623.39
22	1030	58.929	379.769	4182.04		22	1381.55	81.4836	387.017	3694.08		22	843.708	88.7903	260.68	2843.91		22	1155.71	43.0853	320.894	2808.67
23	3232.3	55.6506	42.7039	2691.67		23	3103.64	78.7498	48.6441	2514.63		23	2084.67	74.1199	40.1058	2281.98		23	2788.98	42.3007	36.7419	1993.39
24	8844.41	22.5312	60.769	1910.59		24	12575.1	31.7118	60.2968	1531.15		24	6684.56	21.8137	51.7888	1663.92		24	10487.7	19.4977	48.6942	1293.68
25	3380.75	5.55335	30.6103	2145.95		25	5164.05	6.42437	30.7721	1542.72		25	2696.2	5.92492	41.4077	1753.59		25	3967.27	4.22339	19.7314	1463.33
26	4270.31	18.8178	24.0868	2021.44		26	5568.05	25.9196	32.2756	1274.69		26	3717.46	21.1962	27.0043	1646.04		26	4050.55	12.954	19.7481	1184.89
27	2613.03	53.7103	21.4272	2874.01		27	2214.05	90.5222	25.9025	1995.06		27	1861.83	86.2368	16.3561	2223.5		27	1859.73	37.1091	15.9588	1934.18
28	7449.1	33.2532	10.354	3113.77		28	3504.44	55.3248	10.2517	2108.58		28	4712.66	62.6205	12.4674	2563.84		28	3707.41	24.5558	6.31005	2263.32
29	21543	25.0235	35.411	3124.36		29	14758.4	38.8196	33.2325	2320.17		29	11717.7	36.5008	32.7623	2270.91		29	11875.1	19.0136	24.6059	2435.28
30	27307.5	27.6998	151.831	3473.17		30	24400.3	38.1362	129.957	2631.99		30	15139	35.9834	70.2812	2910.69		30	15454.6	22.1019	102.897	2802.68
31	30170	36.2975	38.7396	3071.86		31	33165.9	53.4453	39.5543	2509.76		31	20221.8	67.7443	42.5259	2456.84		31	23925.4	28.7625	27.4771	2697.18
32	18208.8	23.9195	28.5864	2572.72		32	21073.6	29.6615	29.1489	2142.07		32	11902.3	33.8638	28.8902	2202.32		32	19545.4	19.8984	21.0669	2436.65
33	19144.7	47.0696	23.1668	2859.94		33	23542.7	57.4776	22.417	2588.37		33	12984.1	58.8653	22.5314	2078.14		33	20252.6	38.9454	20.3825	2895.13
34	35116.3	140.573	20.4403	3325.15		34	43943.8	191.757	21.4431	2867.92		34	26731.1	158.371	21.3631	2257.06		34	37184.4	149.905	18.8467	3094.8
35	5188.25	110.783	20.4738	3215.34		35	8325.12	153.724	20.3154	3019.73		35	4020.42	127.311	22.4813	2362.71		35	8470.88	114.666	19.9818	3327
36	3219.86	129.851	37.2342	1590.63		36	4316.77	129.359	32.2586	1335.3		36	2407.17	135.789	51.8222	1255.3		36	5430.83	98.7072	27.1099	1425.27
37	403.822	56.7211	52.8572	1063.57		37	450.031	51.4804	53.3599	959.982		37	438.294	60.4509	54.2422	921.917		37	419.935	41.0988	47.0416	1057.6
38	373.329	89.3554	111.485	834.675		38	510.208	75.9135	120.645	618.961		38	540.686	93.2131	92.4955	709.338		38	419.602	80.4949	117.871	718.244
39	213.252	62.2243	28.9878	461.798		39	181.899	57.0847	27.6795	324.875		39	261.781	67.6275	36.3006	540.169		39	180.938	80.4114	33.5367	416.18
40	195.371	78.4996	86.194	540.448		40	216.344	67.6951	56.4012	422.42		40	319.929	148.056	120.184	682.25		40	261.667	71.2802	66.7229	574.114
41	543.977	20.5574	31.9819	570.172		41	839.115	21.1526	34.1722	391.135		41	959.67	40.4063	45.4466	906.295		41	1300.56	27.3769	38.4613	512.533
42	116.42	34.5412	29.222	158.789		42	117.757	31.4555	30.1911	113.606		42	180.902	70.1644	49.4355	280.541		42	141.525	42.6346	43.536	134.848
43	379.401	17.7808	22.113	176.185		43	603.071	16.283	24.3648	144.941		43	1546.82	47.4995	36.9682	295.211		43	703.771	19.9818	29.3634	174.628
44	32.5005	21.1596	53.1081	132.059		44	43.3133	21.1697	75.4522	119.21		44	77.4245	57.7972	93.4301	222.093		44	47.0917	20.2656	74.8526	160.906
45	160.629	8.76492	91.5801	105.731		45	163.617	8.67974	121.26	89.0015		45	529.554	22.7483	179.75	194.638		45	167.817	10.3164	135.282	111.077
Fig. 3k
Expression levels of 5'-tsRNA-Gly-CCC
Ang+/+ Con (n=3)	136.46	217.55	36.3304
Ang+/+ Inf (n=3)	215.609	232.494	502.51
Ang-/- Con (n=3)	20.6508	162.409	109.188
Ang-/- Inf (n=3)	107.99	191.4	264.818
Fig. 3l
Expression levels of 5'-tsRNA-iMet-CAT
Ang+/+ Con (n=3)	932.065	848.663	136.102
Ang+/+ Inf (n=3)	848.837	2005.74	1107.94
Ang-/- Con (n=3)	55.5831	1109.18	869.936
Ang-/- Inf (n=3)	582.756	1140.08	953.274
Fig. 3m
Expression levels of mt-5'-tsRNA-Met-CAT
Ang+/+ Con (n=3)	435.751	311.636	32.6924
Ang+/+ Inf (n=3)	777.984	980.446	680.524
Ang-/- Con (n=3)	46.5763	724.521	563.896
Ang-/- Inf (n=3)	174.376	809.693	335.516
Fig. 3n
Expression levels of 5'-tsRNA-Cys-GCA
Ang+/+ Con (n=3)	139.884	216.806	34.636
Ang+/+ Inf (n=3)	332.315	442.289	286.526
Ang-/- Con (n=3)	12.1417	338.561	246.994
Ang-/- Inf (n=3)	371.482	347.928	381.28

## Sheet: P value for Fig. 4
Fig. 4b
Blood glucose during GTT (mM).
Uncorrected Fisher's LSD	Mean Diff.	95.00% CI of diff.	Significant?	Summary	Individual P Value	n mumber for each group
0 min						Ang+/+ Con F1 (n=14)
Ang+/+ Con 30-40 nt RNAs vs. Ang+/+ Inf 30-40 nt RNAs	-0.8083	-2.298 to 0.6809	No	ns	0.2864	Ang+/+ Inf F1 (n=12)
Ang+/+ Con 30-40 nt RNAs vs. Ang-/- Con 30-40 nt RNAs	0.1286	-1.302 to 1.559	No	ns	0.8598	Ang-/- Con F1 (n=14)
Ang+/+ Con 30-40 nt RNAs vs. Ang-/- Inf 30-40 nt RNAs	0.05714	-1.374 to 1.488	No	ns	0.9374	Ang-/- Inf F1 (n=14)
Ang+/+ Con 30-40 nt RNAs vs. Control injection	1.15	-0.2808 to 2.581	No	ns	0.1148	Control injection (n=14)
Ang+/+ Inf 30-40 nt RNAs vs. Ang-/- Con 30-40 nt RNAs	0.9369	-0.5523 to 2.426	No	ns	0.2167
Ang+/+ Inf 30-40 nt RNAs vs. Ang-/- Inf 30-40 nt RNAs	0.8655	-0.6237 to 2.355	No	ns	0.2537
Ang+/+ Inf 30-40 nt RNAs vs. Control injection	1.958	0.4691 to 3.448	Yes	*	0.0101
Ang-/- Con 30-40 nt RNAs vs. Ang-/- Inf 30-40 nt RNAs	-0.07143	-1.502 to 1.359	No	ns	0.9218
Ang-/- Con 30-40 nt RNAs vs. Control injection	1.021	-0.4094 to 2.452	No	ns	0.1611
Ang-/- Inf 30-40 nt RNAs vs. Control injection	1.093	-0.3379 to 2.524	No	ns	0.1339
15 min
Ang+/+ Con 30-40 nt RNAs vs. Ang+/+ Inf 30-40 nt RNAs	-3.202	-4.692 to -1.713	Yes	****	<0.0001
Ang+/+ Con 30-40 nt RNAs vs. Ang-/- Con 30-40 nt RNAs	1.45	0.01921 to 2.881	Yes	*	0.047
Ang+/+ Con 30-40 nt RNAs vs. Ang-/- Inf 30-40 nt RNAs	1.621	0.1906 to 3.052	Yes	*	0.0265
Ang+/+ Con 30-40 nt RNAs vs. Control injection	0.6571	-0.7737 to 2.088	No	ns	0.3669
Ang+/+ Inf 30-40 nt RNAs vs. Ang-/- Con 30-40 nt RNAs	4.652	3.163 to 6.142	Yes	****	<0.0001
Ang+/+ Inf 30-40 nt RNAs vs. Ang-/- Inf 30-40 nt RNAs	4.824	3.335 to 6.313	Yes	****	<0.0001
Ang+/+ Inf 30-40 nt RNAs vs. Control injection	3.86	2.37 to 5.349	Yes	****	<0.0001
Ang-/- Con 30-40 nt RNAs vs. Ang-/- Inf 30-40 nt RNAs	0.1714	-1.259 to 1.602	No	ns	0.8138
Ang-/- Con 30-40 nt RNAs vs. Control injection	-0.7929	-2.224 to 0.6379	No	ns	0.2764
Ang-/- Inf 30-40 nt RNAs vs. Control injection	-0.9643	-2.395 to 0.4665	No	ns	0.1858
30 min
Ang+/+ Con 30-40 nt RNAs vs. Ang+/+ Inf 30-40 nt RNAs	-3.261	-4.75 to -1.771	Yes	****	<0.0001
Ang+/+ Con 30-40 nt RNAs vs. Ang-/- Con 30-40 nt RNAs	-0.4	-1.831 to 1.031	No	ns	0.5827
Ang+/+ Con 30-40 nt RNAs vs. Ang-/- Inf 30-40 nt RNAs	-1.043	-2.474 to 0.3879	No	ns	0.1525
Ang+/+ Con 30-40 nt RNAs vs. Control injection	-0.7214	-2.152 to 0.7094	No	ns	0.3219
Ang+/+ Inf 30-40 nt RNAs vs. Ang-/- Con 30-40 nt RNAs	2.861	1.371 to 4.35	Yes	***	0.0002
Ang+/+ Inf 30-40 nt RNAs vs. Ang-/- Inf 30-40 nt RNAs	2.218	0.7286 to 3.707	Yes	**	0.0036
Ang+/+ Inf 30-40 nt RNAs vs. Control injection	2.539	1.05 to 4.029	Yes	***	0.0009
Ang-/- Con 30-40 nt RNAs vs. Ang-/- Inf 30-40 nt RNAs	-0.6429	-2.074 to 0.7879	No	ns	0.3774
Ang-/- Con 30-40 nt RNAs vs. Control injection	-0.3214	-1.752 to 1.109	No	ns	0.6588
Ang-/- Inf 30-40 nt RNAs vs. Control injection	0.3214	-1.109 to 1.752	No	ns	0.6588
60 min
Ang+/+ Con 30-40 nt RNAs vs. Ang+/+ Inf 30-40 nt RNAs	-1.026	-2.515 to 0.463	No	ns	0.1761
Ang+/+ Con 30-40 nt RNAs vs. Ang-/- Con 30-40 nt RNAs	-0.35	-1.781 to 1.081	No	ns	0.6306
Ang+/+ Con 30-40 nt RNAs vs. Ang-/- Inf 30-40 nt RNAs	0.02143	-1.409 to 1.452	No	ns	0.9765
Ang+/+ Con 30-40 nt RNAs vs. Control injection	-0.6643	-2.095 to 0.7665	No	ns	0.3617
Ang+/+ Inf 30-40 nt RNAs vs. Ang-/- Con 30-40 nt RNAs	0.6762	-0.813 to 2.165	No	ns	0.3723
Ang+/+ Inf 30-40 nt RNAs vs. Ang-/- Inf 30-40 nt RNAs	1.048	-0.4416 to 2.537	No	ns	0.1673
Ang+/+ Inf 30-40 nt RNAs vs. Control injection	0.3619	-1.127 to 1.851	No	ns	0.6329
Ang-/- Con 30-40 nt RNAs vs. Ang-/- Inf 30-40 nt RNAs	0.3714	-1.059 to 1.802	No	ns	0.6099
Ang-/- Con 30-40 nt RNAs vs. Control injection	-0.3143	-1.745 to 1.117	No	ns	0.6659
Ang-/- Inf 30-40 nt RNAs vs. Control injection	-0.6857	-2.117 to 0.7451	No	ns	0.3464
120 min
Ang+/+ Con 30-40 nt RNAs vs. Ang+/+ Inf 30-40 nt RNAs	-0.275	-1.764 to 1.214	No	ns	0.7166
Ang+/+ Con 30-40 nt RNAs vs. Ang-/- Con 30-40 nt RNAs	0.5214	-0.9094 to 1.952	No	ns	0.4739
Ang+/+ Con 30-40 nt RNAs vs. Ang-/- Inf 30-40 nt RNAs	0.4929	-0.9379 to 1.924	No	ns	0.4984
Ang+/+ Con 30-40 nt RNAs vs. Control injection	0.1214	-1.309 to 1.552	No	ns	0.8675
Ang+/+ Inf 30-40 nt RNAs vs. Ang-/- Con 30-40 nt RNAs	0.7964	-0.6928 to 2.286	No	ns	0.2935
Ang+/+ Inf 30-40 nt RNAs vs. Ang-/- Inf 30-40 nt RNAs	0.7679	-0.7214 to 2.257	No	ns	0.3111
Ang+/+ Inf 30-40 nt RNAs vs. Control injection	0.3964	-1.093 to 1.886	No	ns	0.6008
Ang-/- Con 30-40 nt RNAs vs. Ang-/- Inf 30-40 nt RNAs	-0.02857	-1.459 to 1.402	No	ns	0.9687
Ang-/- Con 30-40 nt RNAs vs. Control injection	-0.4	-1.831 to 1.031	No	ns	0.5827
Ang-/- Inf 30-40 nt RNAs vs. Control injection	-0.3714	-1.802 to 1.059	No	ns	0.6099
Fig. 4c
AUC of blood glucose during GTT.
Uncorrected Fisher's LSD	Mean Diff.	95.00% CI of diff.	Significant?	Summary	Individual P Value	n mumber for each group
						Ang+/+ Con F1 (n=14)
Ang+/+ Con 30-40 nt RNAs F1 vs. Ang+/+ Inf 30-40 nt RNAs F1	-181.9	-301.3 to -62.48	Yes	**	0.0034	Ang+/+ Inf F1 (n=12)
Ang+/+ Con 30-40 nt RNAs F1 vs. Ang-/- Con 30-40 nt RNAs F1	11.33	-103.4 to 126.1	No	ns	0.8442	Ang-/- Con F1 (n=14)
Ang+/+ Con 30-40 nt RNAs F1 vs. Ang-/- Inf 30-40 nt RNAs F1	24.54	-90.19 to 139.3	No	ns	0.6706	Ang-/- Inf F1 (n=14)
Ang+/+ Con 30-40 nt RNAs F1 vs. Control injection F1	-57.73	-172.5 to 57	No	ns	0.3185	Control injection (n=14)
Ang+/+ Inf 30-40 nt RNAs F1 vs. Ang-/- Con 30-40 nt RNAs F1	193.2	73.81 to 312.6	Yes	**	0.0019
Ang+/+ Inf 30-40 nt RNAs F1 vs. Ang-/- Inf 30-40 nt RNAs F1	206.4	87.02 to 325.8	Yes	***	0.001
Ang+/+ Inf 30-40 nt RNAs F1 vs. Control injection F1	124.2	4.75 to 243.6	Yes	*	0.0418
Ang-/- Con 30-40 nt RNAs F1 vs. Ang-/- Inf 30-40 nt RNAs F1	13.21	-101.5 to 127.9	No	ns	0.8188
Ang-/- Con 30-40 nt RNAs F1 vs. Control injection F1	-69.06	-183.8 to 45.67	No	ns	0.2335
Ang-/- Inf 30-40 nt RNAs F1 vs. Control injection F1	-82.27	-197 to 32.46	No	ns	0.1568
Fig. 4d
Body weight of F1 male mice at 16 weeks (g).
Uncorrected Fisher's LSD	Mean Diff.	95.00% CI of diff.	Significant?	Summary	Individual P Value	n mumber for each group
						Ang+/+ Con F1 (n=14)
Ang+/+ Con 30-40 nt RNAs F1 vs. Ang+/+ Inf 30-40 nt RNAs F1	-0.4	-1.49 to 0.6898	No	ns	0.466	Ang+/+ Inf F1 (n=12)
Ang+/+ Con 30-40 nt RNAs F1 vs. Ang-/- Con 30-40 nt RNAs F1	0.8929	-0.1542 to 1.94	No	ns	0.0933	Ang-/- Con F1 (n=14)
Ang+/+ Con 30-40 nt RNAs F1 vs. Ang-/- Inf 30-40 nt RNAs F1	0.4786	-0.5685 to 1.526	No	ns	0.3645	Ang-/- Inf F1 (n=14)
Ang+/+ Con 30-40 nt RNAs F1 vs. Control injection F1	0.9357	-0.1113 to 1.983	No	ns	0.0789	Control injection (n=14)
Ang+/+ Inf 30-40 nt RNAs F1 vs. Ang-/- Con 30-40 nt RNAs F1	1.293	0.2031 to 2.383	Yes	*	0.0208
Ang+/+ Inf 30-40 nt RNAs F1 vs. Ang-/- Inf 30-40 nt RNAs F1	0.8786	-0.2112 to 1.968	No	ns	0.1122
Ang+/+ Inf 30-40 nt RNAs F1 vs. Control injection F1	1.336	0.2459 to 2.425	Yes	*	0.0171
Ang-/- Con 30-40 nt RNAs F1 vs. Ang-/- Inf 30-40 nt RNAs F1	-0.4143	-1.461 to 0.6327	No	ns	0.4321
Ang-/- Con 30-40 nt RNAs F1 vs. Control injection F1	0.04286	-1.004 to 1.09	No	ns	0.9351
Ang-/- Inf 30-40 nt RNAs F1 vs. Control injection F1	0.4571	-0.5899 to 1.504	No	ns	0.3863
Fig. 4e
Ratio of fat-to-muscle weight of F1 male mice at 16 weeks.
Uncorrected Fisher's LSD	Mean Diff.	95.00% CI of diff.	Significant?	Summary	Individual P Value	n mumber for each group
						Ang+/+ Con F1 (n=14)
Ang+/+ Con 30-40 nt RNAs F1 vs. Ang+/+ Inf 30-40 nt RNAs F1	-0.5285	-0.8921 to -0.1649	Yes	**	0.0051	Ang+/+ Inf F1 (n=12)
Ang+/+ Con 30-40 nt RNAs F1 vs. Ang-/- Con 30-40 nt RNAs F1	0.303	-0.04632 to 0.6524	No	ns	0.0879	Ang-/- Con F1 (n=14)
Ang+/+ Con 30-40 nt RNAs F1 vs. Ang-/- Inf 30-40 nt RNAs F1	0.007469	-0.3419 to 0.3568	No	ns	0.9661	Ang-/- Inf F1 (n=14)
Ang+/+ Con 30-40 nt RNAs F1 vs. Control injection F1	0.01261	-0.3368 to 0.362	No	ns	0.9427	Control injection (n=14)
Ang+/+ Inf 30-40 nt RNAs F1 vs. Ang-/- Con 30-40 nt RNAs F1	0.8316	0.4679 to 1.195	Yes	****	<0.0001
Ang+/+ Inf 30-40 nt RNAs F1 vs. Ang-/- Inf 30-40 nt RNAs F1	0.536	0.1723 to 0.8996	Yes	**	0.0045
Ang+/+ Inf 30-40 nt RNAs F1 vs. Control injection F1	0.5411	0.1775 to 0.9048	Yes	**	0.0042
Ang-/- Con 30-40 nt RNAs F1 vs. Ang-/- Inf 30-40 nt RNAs F1	-0.2956	-0.6449 to 0.05379	No	ns	0.0958
Ang-/- Con 30-40 nt RNAs F1 vs. Control injection F1	-0.2904	-0.6398 to 0.05894	No	ns	0.1016
Ang-/- Inf 30-40 nt RNAs F1 vs. Control injection F1	0.005145	-0.3442 to 0.3545	No	ns	0.9766
Fig. 4f
Blood glucose during GTT (mM).
Uncorrected Fisher's LSD	Mean Diff.	95.00% CI of diff.	Significant?	Summary	Individual P Value	n mumber for each group
0 min						Scrambled RNA F1 (n=17)
Scrambled RNA F1 vs. Synthetics tsRNAs F1	-0.05235	-1.159 to 1.054	No	ns	0.9258	Synthetics tsRNAs F1 (n=10)
Scrambled RNA F1 vs. Sperm RNAs F1	0.4059	-0.5464 to 1.358	No	ns	0.4019	Sperm RNAs F1 (n=17)
Scrambled RNA F1 vs. Control	-0.2109	-1.458 to 1.036	No	ns	0.7392	Control (n=7)
Synthetics tsRNAs F1 vs. Sperm RNAs F1	0.4582	-0.6482 to 1.565	No	ns	0.4154
Synthetics tsRNAs F1 vs. Control	-0.1586	-1.527 to 1.21	No	ns	0.8196
Sperm RNAs F1 vs. Control	-0.6168	-1.864 to 0.63	No	ns	0.3307
15 min
Scrambled RNA F1 vs. Synthetics tsRNAs F1	-1.446	-2.552 to -0.3395	Yes	*	0.0106
Scrambled RNA F1 vs. Sperm RNAs F1	-2.724	-3.676 to -1.771	Yes	****	<0.0001
Scrambled RNA F1 vs. Control	-0.8773	-2.124 to 0.3695	No	ns	0.167
Synthetics tsRNAs F1 vs. Sperm RNAs F1	-1.278	-2.384 to -0.1712	Yes	*	0.0238
Synthetics tsRNAs F1 vs. Control	0.5686	-0.7996 to 1.937	No	ns	0.4138
Sperm RNAs F1 vs. Control	1.846	0.5994 to 3.093	Yes	**	0.0039
30 min
Scrambled RNA F1 vs. Synthetics tsRNAs F1	-0.5759	-1.682 to 0.5305	No	ns	0.3062
Scrambled RNA F1 vs. Sperm RNAs F1	-2.647	-3.599 to -1.695	Yes	****	<0.0001
Scrambled RNA F1 vs. Control	-2.092	-3.338 to -0.8448	Yes	**	0.0011
Synthetics tsRNAs F1 vs. Sperm RNAs F1	-2.071	-3.178 to -0.9648	Yes	***	0.0003
Synthetics tsRNAs F1 vs. Control	-1.516	-2.884 to -0.1476	Yes	*	0.0301
Sperm RNAs F1 vs. Control	0.5555	-0.6913 to 1.802	No	ns	0.381
60 min
Scrambled RNA F1 vs. Synthetics tsRNAs F1	-0.8518	-1.958 to 0.2546	No	ns	0.1307
Scrambled RNA F1 vs. Sperm RNAs F1	-2.759	-3.711 to -1.807	Yes	****	<0.0001
Scrambled RNA F1 vs. Control	-0.5975	-1.844 to 0.6493	No	ns	0.3461
Synthetics tsRNAs F1 vs. Sperm RNAs F1	-1.907	-3.013 to -0.8007	Yes	***	0.0008
Synthetics tsRNAs F1 vs. Control	0.2543	-1.114 to 1.622	No	ns	0.7146
Sperm RNAs F1 vs. Control	2.161	0.9146 to 3.408	Yes	***	0.0008
120 min
Scrambled RNA F1 vs. Synthetics tsRNAs F1	-0.5147	-1.621 to 0.5917	No	ns	0.3603
Scrambled RNA F1 vs. Sperm RNAs F1	0.1118	-0.8405 to 1.064	No	ns	0.8173
Scrambled RNA F1 vs. Control	-0.3076	-1.554 to 0.9392	No	ns	0.6274
Synthetics tsRNAs F1 vs. Sperm RNAs F1	0.6265	-0.4799 to 1.733	No	ns	0.2658
Synthetics tsRNAs F1 vs. Control	0.2071	-1.161 to 1.575	No	ns	0.7657
Sperm RNAs F1 vs. Control	-0.4193	-1.666 to 0.8274	No	ns	0.5082
Fig. 4g
AUC of blood glucose during GTT.
Uncorrected Fisher's LSD	Mean Diff.	95.00% CI of diff.	Significant?	Summary	Individual P Value	n mumber for each group
						Scrambled RNA F1 (n=17)
Scrambled RNA F1 vs. Synthetics tsRNAs F1	-94.25	-184.8 to -3.680	Yes	*	0.0417	Synthetics tsRNAs F1 (n=10)
Scrambled RNA F1 vs. Sperm RNAs F1	-218.2	-296.1 to -140.2	Yes	****	<0.0001	Sperm RNAs F1 (n=17)
Scrambled RNA F1 vs. Control	-97.92	-200.0 to 4.141	No	ns	0.0596	Control (n=7)
Synthetics tsRNAs F1 vs. Sperm RNAs F1	-123.9	-214.5 to -33.35	Yes	**	0.0084
Synthetics tsRNAs F1 vs. Control	-3.67	-115.7 to 108.3	No	ns	0.9477
Sperm RNAs F1 vs. Control	120.2	18.19 to 222.3	Yes	*	0.0219
Fig. 4h
Body weight of F1 male mice at 15 weeks (g).
Uncorrected Fisher's LSD	Mean Diff.	95.00% CI of diff.	Significant?	Summary	Individual P Value	n mumber for each group
						Scrambled RNA F1 (n=17)
Scrambled RNA F1 vs. Synthetics tsRNAs F1	-2.202	-3.138 to -1.265	Yes	****	<0.0001	Synthetics tsRNAs F1 (n=10)
Scrambled RNA F1 vs. Sperm RNAs F1	-0.66	-1.466 to 0.1461	No	ns	0.1062	Sperm RNAs F1 (n=17)
Scrambled RNA F1 vs. Control	0.0384	-1.017 to 1.094	No	ns	0.942	Control (n=7)
Synthetics tsRNAs F1 vs. Sperm RNAs F1	1.542	0.6053 to 2.478	Yes	**	0.0018
Synthetics tsRNAs F1 vs. Control	2.24	1.082 to 3.398	Yes	***	0.0003
Sperm RNAs F1 vs. Control	0.6984	-0.357 to 1.754	No	ns	0.1895
Fig. 4i
Ratio of fat-to-muscle weight of F1 male mice at 15 weeks.
Uncorrected Fisher's LSD	Mean Diff.	95.00% CI of diff.	Significant?	Summary	Individual P Value	n mumber for each group
						Scrambled RNA F1 (n=17)
Scrambled RNA F1 vs. Synthetics tsRNAs F1	-0.5001	-0.8104 to -0.1898	Yes	**	0.0022	Synthetics tsRNAs F1 (n=10)
Scrambled RNA F1 vs. Sperm RNAs F1	-0.3077	-0.5747 to -0.04063	Yes	*	0.0249	Sperm RNAs F1 (n=17)
Scrambled RNA F1 vs. Control	0.8686	0.5189 to 1.218	Yes	****	<0.0001	Control (n=7)
Synthetics tsRNAs F1 vs. Sperm RNAs F1	0.1925	-0.1178 to 0.5027	No	ns	0.2183
Synthetics tsRNAs F1 vs. Control	1.369	0.985 to 1.752	Yes	****	<0.0001
Sperm RNAs F1 vs. Control	1.176	0.8266 to 1.526	Yes	****	<0.0001

## Sheet: source data for Fig. 4
Fig. 4b
Blood glucose during GTT (mM).
Ang+/+ Con F1 (n=14)
0 min	7.6	6.5	6.5	9.3	7.8	9.5	7.7	8	7.4	8	10.1	7.1	9.1	10.2
15 min	21.8	20	22.4	23.2	21.8	26.4	20.1	16.3	21.8	25.9	20.4	19.9	23.7	18.9
30 min	21.3	21.5	21.8	21.1	20	23.5	21.3	16.5	15.1	22.8	22.6	21.8	21.6	14.2
60 min	15.9	16.2	15.7	15.6	15.8	17.9	15.3	16.3	8.4	15.4	14.8	16.3	16.5	11.4
120 min	12.4	10	10.9	11	13	10.4	11	12.5	5	12.7	9	9.2	11.1	7.4
Ang+/+ Inf F1 (n=12)
0 min	8.3	10.7	9.1	7.8	12	10.9	6.3	8.2	9.4	8.2	8.9	8.3
15 min	20.8	22.1	28.5	24.3	27.6	27.4	23.4	25.8	27.1	21.4	27.1	22.3
30 min	24.6	21.9	25.4	21.1	24.4	25.6	21.6	20.5	25.3	22.5	26.7	23.9
60 min	17.1	16.8	16.6	16.3	18.2	16.7	12.3	13.5	17.4	14.7	15.9	18.1
120 min	10.6	12.4	11	11	12.2	10.5	12.5	9.6	10.2	10.2	8	9.9
Ang-/- Con F1 (n=14)
0 min	10	8.4	8.2	6.7	8.2	7.5	7.7	8.1	8.8	9.1	8.2	8.9	6.8	6.4
15 min	20.3	23.1	18.8	21.5	19.2	23	18.9	15.4	19.7	21.9	18.6	22.4	21.6	17.9
30 min	19.9	21	20.3	20.4	20.6	22.4	20	19.5	23.5	21.5	23	20.3	18.9	19.4
60 min	14.5	16.1	17.3	14.4	15.6	16.2	15.1	14.2	16.2	16.1	15.3	14.3	17.1	14
120 min	10	9.3	10.8	10.2	9.4	10.8	8.4	8.9	12.7	7.8	10.6	9.3	11.4	8.7
Ang-/- Inf F1 (n=14)
0 min	7	8.1	7.4	9.2	7.5	7.7	8.8	8.8	7.5	8.4	8	7.1	6.5	12
15 min	15.1	20	20.8	20.8	23	17.8	19.7	17.6	19.5	23.2	24.3	19	21	18.1
30 min	21.4	24.1	18.7	21.3	20.6	21.2	25	21.3	20.1	25	18.7	21.4	21.3	19.6
60 min	14.3	15	13.4	14.8	13.2	14.9	19.1	13.8	14.9	15.3	13.2	17	15.7	16.6
120 min	9.2	10	10.3	10.3	8.9	9.4	10.9	10.7	7.8	10.7	10.3	8.9	9.6	11.7
Control injection (n=14)
0 min	6.4	6.3	8	7.4	8.8	8	7.5	7.7	5.6	6.5	7.2	6.6	6.4	6.3
15 min	19.8	20.4	24	23.2	21.4	24	23	21.4	21.3	13.7	18.5	22.5	19.8	20.4
30 min	21.1	21.8	23.4	24.4	19.3	23.4	23.6	18.1	20.5	17.3	19	20.4	21.1	21.8
60 min	12.6	19.5	16.6	17.5	13.3	16.6	17.9	15.2	15.3	13.5	15.3	15.4	12.6	19.5
120 min	11.1	10.7	11	9	7.4	11	12.4	9.7	9.5	9.4	10.5	10.4	11.1	10.7
Fig. 4c
AUC of blood glucose during GTT.
Ang+/+ Con F1 (n=14)	1950.75	1861.5	1908.75	1924.5	1936.5	2113.5	1857	1784.25	1250.25	2035.5	1826.25	1851.75	1985.25	1414.5
Ang+/+ Inf F1 (n=12)	2015.25	2032.5	2144.25	1961.25	2238	2135.25	1812.75	1805.25	2135.25	1856.25	2029.5	2046
Ang-/- Con F1 (n=14)	1779.75	1885.5	1902.75	1785.75	1838.44	1958.25	1722.75	1636.5	2000.25	1829.44	1864.5	1782	1911.75	1644
Ang-/- Inf F1 (n=14)	1680	1878	1700.25	1835.25	1773.38	1754.25	2110.5	1751.25	1705.5	1830.38	1748.25	1851.75	1837.5	1900.5
Control injection (n=14)	1719.75	2042.25	2023.5	2010	1948.88	1843.88	2109.75	1761	1796.25	1877.72	1762.5	1851	1719.75	2042.25
Fig. 4d
Body weight of F1 male mice at 17 weeks (g).
Ang+/+ Con F1 (n=14)	29.8	27.6	29.9	30.5	28.5	30.7	29.7	31.2	31.6	29.6	29.2	28.1	30.6	28.8
Ang+/+ Inf F1 (n=12)	30.2	29.6	28.5	32.2	30.1	28.8	30.9	28	30.9	29.4	30.5	32.1
Ang-/- Con F1 (n=14)	28.3	29.3	31.1	29.1	28	27.7	29.4	29.2	29.5	26.1	27.4	30.1	29.1	29
Ang-/- Inf F1 (n=14)	31	26.8	30.7	29.2	30	31.6	30	27.9	28.9	28	30.2	29	27.4	28.4
Control injection (n=14)	30	28.4	31.8	29.1	30.2	28.4	29.2	31.4	27.1	28.7	28.2	27.4	27.2	25.6
Fig. 4e
Ratio of fat-to-muscle weight of F1 male mice at 17 weeks.
Ang+/+ Con F1 (n=14)	2.65517	2.46875	2.85714	2.59375	3.09677	2.28125	1.9697	2.5	2.82353	1.58333	2.03226	2.59375	1.97143	2.96875
Ang+/+ Inf F1 (n=12)	3	2.6875	2.56667	3.73529	3.88889	2.67742	2.94118	2.9	2.67647	2.35294	3.125	3.27273
Ang-/- Con F1 (n=14)	1.525	2.56757	2.91892	2.97222	1.79487	1.52632	2	2.17949	2.08333	1.82353	2.4375	2.6	2.42424	1.3
Ang-/- Inf F1 (n=14)	3.02381	1.66667	2.79487	2.23077	2.73684	2.89744	2.56757	2.23684	2.17949	2.10256	2.66667	2.6875	1.76316	2.73684
Control injection (n=14)	2.28125	2.43333	2.84848	2.125	2.68421	2.66667	2.33333	3.22222	2.51613	2.82353	2.15789	2.86842	1.72727	1.53125
Fig. 4f
Blood glucose during GTT (mM).
Scrambled RNA F1 (n=17)
0 min	4.4	4.8	4.4	5.4	4.1	5.4	4.8	4	5.2	4.4	5	4.5	4.3	3.9	4.4	4.7	4.8
15 min	18.3	18.2	18.3	19.8	17.5	22.4	22.3	17.1	21.1	18.1	19.3	16.5	19.4	18.4	22.5	19.6	17.5
30 min	20	22.6	21.8	22.5	21.8	23.5	21.1	20.9	21.9	19.1	20.8	22.5	22.8	23.9	25	23.6	23.5
60 min	13.4	18.9	16	19.6	16.3	14.7	15.4	15.1	18.5	16.5	19.5	15	18.3	18.1	19.3	16.9	15.6
120 min	7.1	8.4	7.4	7.7	7.4	7.8	6.9	7.2	7	8	7.7	6.3	6.9	7.4	8.2	7	8
Synthetics tsRNAs F1 (n=10)
0 min	4.6	5	4.8	4.8	4.7	3.9	5.1	4.4	5	4.4
15 min	18.3	23	22.1	19.3	21.8	20.6	20.9	18.4	21.9	20.1
30 min	20.4	24.5	23	22.1	22.2	24.1	21.9	22.5	23.1	23.9
60 min	18.3	19.5	16.8	17.1	16.1	20.8	17.3	17.4	16	18.1
120 min	4.7	6.9	7.7	9.6	6.7	7.4	8.1	9.7	9.7	9
Sperm RNAs F1 (n=17)
0 min	3.3	4.6	3.8	3.9	4.2	4.2	4.7	5	4.1	4.6	5.2	3.4	3.7	4.2	3.9	4.2	4.6
15 min	20.8	20.3	20.7	20.5	22.9	20.4	19.5	23.8	23.5	23.6	22.1	18.2	21.1	24.1	23.9	25.7	21.5
30 min	22.1	24.2	28.6	24.6	25.4	23.3	22.6	25.2	24.2	27.7	24.2	22.6	23.8	25.4	25.7	27	25.7
60 min	23.7	19.1	21.1	18.5	18.7	20.2	16.4	20.5	19.1	21.3	18.3	16.9	19.5	20.9	18.9	19.6	21.3
120 min	5.5	7.6	9	6.4	7.4	9	7.8	8.4	7.5	6.6	7.4	7	7.3	7.3	5.5	7.1	7.7
Control (n=7)
0 min	4.1	4.6	4.7	4.9	4.9	5.8	4.8
15 min	18.4	22.5	19.4	19.3	21.1	20	19.8
30 min	22.4	24.6	24.8	23.8	24.2	26.4	23.8
60 min	18.1	18	17.1	19.3	16.3	18.6	15
120 min	8.5	8.7	7.3	8.8	6.7	7.9	6.3
Fig. 4g
AUC of blood glucose during GTT.
Scrambled RNA F1 (n=17)	1573.5	1920	1740	1956.75	1739.25	1800.75	1745.25	1652.25	1890.75	1716.75	1903.5	1651.5	1866.75	1879.5	2047.5	1830.75	1769.25
Synthetics tsRNAs F1 (n=10)	1732.5	2018.25	1872	1880.25	1875.75	2038.5	1866	1889.25	1896.75	1922.62
Sperm RNAs F1 (n=17)	2065.5	1971	2202	1914.75	2010	2040.75	1808.25	2136	2012.25	2168.25	1960.5	1777.5	1976.25	2124	1981.5	2119.5	2124.75
Control (n=7)	1880.25	1996.5	1872.75	1994.25	1832.25	2011.5	1732.5
Fig. 4h
Body weight of F1 male mice at 15 weeks (g).
Scrambled RNA F1 (n=17)	25.62	25.66	26.45	26.92	27.88	26.75	26.74	25.91	27.04	26.16	27.81	25.58	27.99	28.67	25.48	27.08	25.89
Synthetics tsRNAs F1 (n=10)	30.81	29.21	30.17	28.02	28.73	28.23	27.56	28.75	28.17	29.21
Sperm RNAs F1 (n=17)	28.76	27.56	25.83	28.76	27.86	27.67	27.01	25.97	28.92	25.23	25.6	26.92	27.84	25.6	28.89	29.11	27.32
Control (n=7)	27.51	29.14	25.08	26.66	25.18	27.05	25.9
Fig. 4i
Ratio of fat-to-muscle weight of F1 male mice at 15 weeks.
Scrambled RNA F1 (n=17)	2.22074	1.75578	2.13057	2.41083	2.72333	2.7554	1.63905	1.77228	2.1148	1.64984	2.25321	1.8125	2.55591	1.66766	2.47492	2.4	2.15232
Synthetics tsRNAs F1 (n=10)	3.45906	2.69659	2.13043	2.51333	2.88449	2.82686	2.27857	2.32515	2.24848	3.10256
Sperm RNAs F1 (n=17)	2.56364	2.03692	1.99336	3.05145	2.63036	2.94406	2.62939	1.84259	2.99	2.20147	2.21404	1.89841	2.09967	2.45105	2.87821	2.4878	2.80731
Control (n=7)	0.991848	1.20299	1.58086	0.792049	1.44186	1.6018	1.33333

## Sheet: P value for Sup Fig. 1 
Supplementary Fig. 1a
Blood insulin concentration in Con F1 and Inf F1 male mice.
Column B	Inf F1			n mumber for each group
vs.	vs.			Inf (n=14)
Column A	Con F1			Con (n=15)
Unpaired t test
P value	0.1526
P value summary	ns
Significantly different (P < 0.05)?	No
One- or two-tailed P value?	Two-tailed
t, df	t=1.472 df=27
Supplementary Fig. 1b
The content of hepatic glycogen in Con F1 and Inf F1 male mice.
Column B	Inf F1			n mumber for each group
vs.	vs.			Inf (n=14)
Column A	Con F1			Con (n=15)
Unpaired t test
P value	0.7768
P value summary	ns
Significantly different (P < 0.05)?	No
One- or two-tailed P value?	Two-tailed
t, df	t=0.2863 df=27
Supplementary Fig. 1c
The perigonadal fat mass in Con F1 and Inf F1 male mice.
Column B	Inf F1			n mumber for each group
vs.	vs.			Inf (n=14)
Column A	Con F1			Con (n=15)
Unpaired t test
P value	0.0038
P value summary	**
Significantly different (P < 0.05)?	Yes
One- or two-tailed P value?	Two-tailed
t, df	t=3.166 df=27
Supplementary Fig. 1d
The fat cell area in Con F1 and Inf F1 male mice.
Column B	Inf F1			n mumber for each group
vs.	vs.			Inf (n=5)
Column A	Con F1			Con (n=5)
Unpaired t test
P value	0.0071
P value summary	**
Significantly different (P < 0.05)?	Yes
One- or two-tailed P value?	Two-tailed
t, df	t=3.586, df=8
Supplementary Fig. 1e
The gastrocnemius muscle mass in Con F1 and Inf F1 male mice.
Column B	Inf F1			n mumber for each group
vs.	vs.			Inf (n=14)
Column A	Con F1			Con (n=15)
Unpaired t test
P value	0.2421
P value summary	ns
Significantly different (P < 0.05)?	No
One- or two-tailed P value?	Two-tailed
t, df	t=1.196 df=27
Supplementary Fig. 1g
Relative expression of SOCS1 mRNA in the gastrocnemius muscle by qPCR.
Column B	Inf F1
vs.	vs.			n mumber for each group
Column A	Con F1			Inf (n=6)
				Con (n=6)
Unpaired t test
P value	0.0433
P value summary	*
Significantly different (P < 0.05)?	Yes
One- or two-tailed P value?	Two-tailed
t, df	t=2.312 df=10
Relative expression of SOCS2 mRNA in the gastrocnemius muscle by qPCR.
Column B	Inf F1			n mumber for each group
vs.	vs.			Inf (n=6)
Column A	Con F1			Con (n=6)
Unpaired t test
P value	0.0413
P value summary	*
Significantly different (P < 0.05)?	Yes
One- or two-tailed P value?	Two-tailed
t, df	t=2.341 df=10
Relative expression of SOCS3 mRNA in the gastrocnemius muscle by qPCR.
Column B	Inf F1			n mumber for each group
vs.	vs.			Inf (n=6)
Column A	Con F1			Con (n=6)
Unpaired t test
P value	0.0111
P value summary	*
Significantly different (P < 0.05)?	Yes
One- or two-tailed P value?	Two-tailed
t, df	t=3.107 df=10
Relative expression of IRS1 mRNA in the gastrocnemius muscle by qPCR.
Column B	Inf F1			n mumber for each group
vs.	vs.			Inf (n=6)
Column A	Con F1			Con (n=6)
Unpaired t test
P value	0.0739
P value summary	ns
Significantly different (P < 0.05)?	No
One- or two-tailed P value?	Two-tailed
t, df	t=1.996 df=10

[truncated: 15 more sheets: souce data for Sup Fig. 1, P value for Sup Fig. 2, source data for Sup Fig. 2, P value for Sup Fig. 3, source data for Sup Fig. 3, P value for Sup Fig. 6, source data for Sup Fig. 6, P value for Sup Fig. 7, source data for Sup Fig. 7, source data for Sup Tab. 1, source data for Sup Tab. 2, source data for Sup Tab. 3, source data for Sup Tab. 5, Unprocessed gel blots, source data for Sup Data 1]
